# Supplementary material for: Comparative Genomics of Novel Agrobacterium G3 Strains Isolated From the International Space Station and Description of Agrobacterium tomkonis sp. nov
Source: Front Microbiol. 2021 Dec 6;12:765943. doi: 10.3389/fmicb.2021.765943 (PMC8685578; doi:10.3389/fmicb.2021.765943)
Supplement: Supplementary Table 1 — ANI matrix of all tested Agrobacterium strains. [file Data_Sheet_1.xlsx]

## Sheet: ANIb_percentage_identity.upgma.
Supplemental Table S1. ANI matrix of all tested Agrobacterium strains.
	Agrobacterium_sp_LC34	Rhizobium_sp_Root651	Agrobacterium_G3_str_CFBP_6623	Agrobacterium_G3_RTP8	Agrobacterium_genomosp3_CBPB6624	Agrobacterium_sp_SUL3	Agrobacterium_tomkonis_strain_JC_0076	Agrobacterium_tomkonis_strain_JC_0077	Agrobacterium_tomkonis_strain_JC_0074	Agrobacterium_rhizogenes	Rhizobium_sp_UGM030330_04	Agrobacterium_G13_str_CFBP_6927	Agrobacterium_G5_str_CFBP_6626	Agrobacterium_G7_str_RV3	Agrobacterium_deltaense	Agrobacterium_G7_str_Zutra_3_1	Agrobacterium_G9_str_Hayward_0363	Agrobacterium_salinitolerans	Agrobacterium_tumefaciens_str_B6	Agrobacterium_tumefaciens_str_Kerr_14	Agrobacterium_fabrum_str_C58	Agrobacterium_fabrum_str_J_07	Agrobacterium_G6_str_NCPPB_925	Agrobacterium_G2_str_CFBP_5494	Rhizobium_pusense	Agrobacterium_G1_str_S56	Agrobacterium_tumefaciens_str_CFBP_5771	Agrobacterium_fabacearum_strain_CNPSo_675	Agrobacterium_G1_str_TT111	Agrobacterium_arsenijevicii	Rhizobium_nepotum_39_7	Agrobacterium_bohemicum	Agrobacterium_bohemicum_str1	Agrobacterium_rosae_str1	Agrobacterium_rosae_str2	Agrobacterium_rubi	Agrobacterium_rubi_TR3_NBRC_13261	Rhizobium_skierniewicense_strain_Di1472	Agrobacterium_larrymoorei_AF310_ATCC_51759	Agrobacterium_albertimagni_AOL15
Agrobacterium_sp_LC34	1	0.995417	0.994738	0.97988	0.981342	0.978326	0.978097	0.978086	0.97823	0.904548	0.90555	0.884973	0.880712	0.88518	0.885052	0.885976	0.876345	0.874958	0.880568	0.879587	0.873603	0.874365	0.877605	0.862886	0.863051	0.865058	0.867177	0.86712	0.866202	0.871816	0.871477	0.775226	0.775976	0.778723	0.778913	0.779635	0.77998	0.774145	0.78523	0.757184
Rhizobium_sp_Root651	0.996031	1	0.995214	0.980515	0.982855	0.977056	0.977484	0.977464	0.977495	0.903982	0.904677	0.884657	0.88184	0.884991	0.885446	0.886172	0.876103	0.873955	0.88003	0.879375	0.872821	0.874068	0.876928	0.862764	0.862507	0.864728	0.866816	0.866105	0.865651	0.871862	0.871102	0.776363	0.777138	0.778359	0.778397	0.781015	0.779976	0.773985	0.784587	0.758932
Agrobacterium_G3_str_CFBP_6623	0.994534	0.995587	1	0.982638	0.983581	0.981112	0.980835	0.980781	0.980877	0.906592	0.90601	0.885716	0.882951	0.885884	0.885909	0.889127	0.876842	0.875856	0.882641	0.882193	0.874815	0.876084	0.87914	0.863872	0.864645	0.866623	0.867018	0.867537	0.867239	0.874354	0.87334	0.776793	0.777569	0.779834	0.779668	0.781295	0.780223	0.775169	0.786007	0.759351
Agrobacterium_G3_RTP8	0.980938	0.981753	0.981882	1	0.983365	0.980071	0.980808	0.98076	0.980824	0.905281	0.905792	0.885493	0.884889	0.885953	0.886016	0.887732	0.876206	0.875207	0.881266	0.880394	0.874553	0.875022	0.878187	0.865326	0.864125	0.866981	0.867641	0.867288	0.866808	0.87318	0.872035	0.776004	0.776825	0.777806	0.778075	0.780087	0.779231	0.773555	0.784224	0.758358
Agrobacterium_genomosp3_CBPB6624	0.981708	0.982867	0.982632	0.982073	1	0.983207	0.980049	0.980035	0.980096	0.905408	0.905378	0.885253	0.883558	0.88579	0.885734	0.888056	0.876112	0.875106	0.881322	0.88049	0.874321	0.875347	0.878206	0.865058	0.863402	0.866946	0.86724	0.867135	0.866678	0.872776	0.871872	0.775549	0.776379	0.778667	0.778807	0.77952	0.779228	0.774473	0.784371	0.75897
Agrobacterium_sp_SUL3	0.977111	0.975275	0.978962	0.977658	0.982555	1	0.9764	0.97637	0.976401	0.901682	0.903855	0.884092	0.881742	0.884951	0.885156	0.88539	0.876229	0.874023	0.879845	0.879032	0.873059	0.872789	0.876263	0.869222	0.864149	0.865435	0.867271	0.866047	0.865698	0.871293	0.870818	0.77529	0.776129	0.778021	0.778862	0.77961	0.779505	0.774369	0.784811	0.759869
Agrobacterium_tomkonis_strain_JC_0076	0.974429	0.974759	0.977998	0.977099	0.979039	0.975287	1	0.999999	0.999845	0.902073	0.904957	0.884899	0.878241	0.884045	0.884873	0.884481	0.875788	0.874353	0.879075	0.877148	0.871134	0.872057	0.87423	0.861341	0.863686	0.863172	0.865748	0.864592	0.864111	0.869692	0.87054	0.773909	0.77461	0.777052	0.777781	0.777556	0.777478	0.773173	0.783583	0.758545
Agrobacterium_tomkonis_strain_JC_0077	0.974531	0.974767	0.977497	0.977054	0.978882	0.975262	0.999979	1	0.999673	0.902199	0.904874	0.8847	0.87823	0.88371	0.884441	0.884093	0.875661	0.874157	0.878807	0.877167	0.870816	0.87165	0.874122	0.861505	0.863555	0.863196	0.865518	0.864419	0.863886	0.869619	0.869912	0.773465	0.774299	0.776547	0.777253	0.777328	0.777024	0.772903	0.783303	0.757984
Agrobacterium_tomkonis_strain_JC_0074	0.97484	0.974867	0.978243	0.977353	0.979027	0.975455	0.999943	0.999942	1	0.902357	0.905032	0.884981	0.877847	0.883865	0.884716	0.883857	0.875813	0.874432	0.879303	0.877181	0.871249	0.872103	0.873967	0.861602	0.863617	0.863327	0.865964	0.864842	0.864518	0.869713	0.870665	0.773918	0.774617	0.776642	0.777319	0.777752	0.777263	0.772893	0.783435	0.75814
Agrobacterium_rhizogenes	0.905566	0.905459	0.906821	0.905952	0.906253	0.904285	0.905127	0.905109	0.905143	1	0.980909	0.886704	0.879976	0.894983	0.895302	0.898202	0.883698	0.883128	0.886744	0.886848	0.878238	0.879402	0.882692	0.870796	0.870792	0.865714	0.866806	0.866735	0.86553	0.871586	0.872183	0.778928	0.779542	0.781561	0.781394	0.783571	0.782585	0.776943	0.787716	0.763341
Agrobacterium_sp_UGM030330_04	0.905641	0.905289	0.905779	0.905839	0.905651	0.904907	0.905866	0.905867	0.905866	0.981166	1	0.886355	0.879383	0.894222	0.894324	0.899274	0.882806	0.882602	0.887299	0.887336	0.879289	0.879437	0.884457	0.870772	0.870359	0.866594	0.866617	0.866732	0.866703	0.872033	0.87249	0.777714	0.778428	0.780932	0.780442	0.782988	0.782412	0.776846	0.787453	0.762512
Agrobacterium_G13_str_CFBP_6927	0.886279	0.886076	0.885931	0.885984	0.886559	0.885653	0.886	0.885985	0.886	0.88717	0.886991	1	0.914629	0.895677	0.896056	0.895716	0.881604	0.880152	0.885016	0.884461	0.872099	0.871942	0.87526	0.864302	0.863921	0.875699	0.876542	0.877061	0.876686	0.882596	0.881915	0.777191	0.778092	0.780896	0.781122	0.782744	0.782186	0.776593	0.787065	0.760205
Agrobacterium_G5_str_CFBP_6626	0.881821	0.882728	0.882755	0.885013	0.884341	0.883267	0.88133	0.88133	0.881153	0.879186	0.879583	0.914218	1	0.881094	0.882176	0.881975	0.872822	0.871751	0.879554	0.879418	0.867592	0.868367	0.872144	0.860719	0.858801	0.883564	0.884378	0.884042	0.884526	0.888884	0.887504	0.776983	0.777883	0.780593	0.780984	0.783003	0.782643	0.777168	0.787403	0.760375
Agrobacterium_G7_str_RV3	0.886214	0.886158	0.886652	0.886576	0.886804	0.886106	0.885677	0.885677	0.885677	0.895015	0.894302	0.895409	0.881692	1	0.977879	0.952528	0.921719	0.919166	0.912384	0.913732	0.883045	0.883411	0.888075	0.88064	0.880601	0.866292	0.866184	0.866328	0.867291	0.875474	0.873757	0.777473	0.778275	0.78093	0.78065	0.782542	0.782302	0.776234	0.787202	0.759977
Agrobacterium_deltaense_CNPSo_3391	0.886885	0.887088	0.886714	0.886774	0.887164	0.886663	0.886676	0.886658	0.886676	0.895499	0.895208	0.896548	0.882908	0.978673	1	0.953468	0.922225	0.919929	0.913246	0.914369	0.884027	0.883508	0.88872	0.88227	0.88104	0.867562	0.867739	0.867819	0.868084	0.875721	0.874284	0.77836	0.779099	0.781252	0.78164	0.783545	0.783249	0.777798	0.788805	0.762202
Agrobacterium_G7_str_Zutra_3_1	0.886205	0.886088	0.888809	0.887266	0.888687	0.886672	0.886288	0.886357	0.886348	0.896425	0.899181	0.894846	0.881451	0.95189	0.952276	1	0.921344	0.918787	0.910996	0.916012	0.888085	0.882789	0.887731	0.879555	0.880718	0.873524	0.867868	0.866974	0.866513	0.87866	0.876194	0.777003	0.777929	0.789589	0.782073	0.792504	0.800323	0.77796	0.787875	0.76237
Agrobacterium_G9_str_Hayward_0363	0.8776	0.877652	0.8773	0.877573	0.877749	0.878282	0.877668	0.877668	0.877668	0.884025	0.883671	0.88183	0.873518	0.92216	0.922878	0.923452	1	0.952622	0.904523	0.9051	0.881003	0.881218	0.885103	0.876551	0.875994	0.86111	0.86168	0.861869	0.861343	0.867522	0.867022	0.775296	0.776077	0.779345	0.779247	0.78121	0.780777	0.775934	0.787081	0.761496
Agrobacterium_salinitolerans_YIC_5082	0.875527	0.874879	0.875409	0.875485	0.875687	0.875576	0.875502	0.875484	0.875507	0.882168	0.882335	0.879759	0.872148	0.918989	0.919609	0.919617	0.951718	1	0.901296	0.901866	0.883866	0.884061	0.886648	0.874262	0.873428	0.859862	0.86042	0.86044	0.860616	0.866487	0.86534	0.775721	0.776485	0.779124	0.778843	0.780485	0.780414	0.774864	0.785797	0.759408
Agrobacterium_tumefaciens_str_B6	0.880246	0.879776	0.881635	0.880114	0.882181	0.880288	0.879859	0.879841	0.879786	0.885185	0.887323	0.8843	0.878367	0.911661	0.912161	0.910805	0.902906	0.900426	1	0.977113	0.882654	0.883189	0.887708	0.874793	0.875489	0.867377	0.868744	0.867777	0.873943	0.874144	0.872329	0.775183	0.775908	0.780256	0.780487	0.782998	0.781894	0.779814	0.785192	0.760016
Agrobacterium_tumefaciens_str_Kerr_14	0.878788	0.878571	0.881017	0.8789	0.881125	0.878919	0.877951	0.87795	0.877974	0.884232	0.886383	0.883836	0.877764	0.912703	0.912996	0.91476	0.903469	0.901174	0.97601	1	0.883714	0.882877	0.887158	0.873756	0.876063	0.869477	0.868739	0.867308	0.86774	0.875877	0.875914	0.775343	0.776108	0.780774	0.780398	0.782723	0.787793	0.777995	0.786159	0.760313
Agrobacterium_fabrum_str_C58	0.874543	0.873733	0.874373	0.874168	0.875016	0.874464	0.873939	0.873928	0.873938	0.878054	0.879297	0.871399	0.867259	0.882834	0.883321	0.889114	0.880592	0.884038	0.883478	0.885214	1	0.973546	0.917592	0.865026	0.865071	0.867163	0.863379	0.862716	0.86208	0.871737	0.865374	0.776514	0.777145	0.786967	0.779013	0.790269	0.795369	0.776565	0.785892	0.761016
Agrobacterium_fabrum_str_J_07	0.874586	0.874757	0.875538	0.875039	0.875879	0.874192	0.874108	0.874099	0.874158	0.878507	0.879228	0.871312	0.867814	0.882783	0.883118	0.883534	0.880157	0.883955	0.883717	0.883788	0.972888	1	0.91811	0.864075	0.864171	0.861194	0.863463	0.86226	0.862473	0.873847	0.864037	0.776036	0.776971	0.779029	0.779199	0.781431	0.781153	0.775428	0.785982	0.759725
Agrobacterium_G6_str_NCPPB_925	0.877869	0.877153	0.878498	0.877605	0.87958	0.877467	0.875398	0.875396	0.875427	0.881257	0.88423	0.875105	0.87179	0.887769	0.888108	0.887138	0.884177	0.886137	0.887632	0.88738	0.916036	0.917249	1	0.866997	0.868629	0.859901	0.86197	0.86114	0.862764	0.867618	0.865802	0.774872	0.775516	0.779575	0.779436	0.782219	0.781035	0.784069	0.787064	0.758377
Agrobacterium_G2_str_CFBP_5494	0.86271	0.862794	0.86359	0.864445	0.865582	0.869943	0.86373	0.863787	0.863721	0.869404	0.870552	0.863715	0.859894	0.879208	0.880692	0.879251	0.875119	0.873397	0.875091	0.875619	0.863175	0.862895	0.867409	1	0.981277	0.847945	0.849012	0.848288	0.847902	0.852592	0.852206	0.772869	0.773812	0.776004	0.77605	0.778929	0.778784	0.772977	0.783587	0.758962
Agrobacterium_pusense_LMG_25623	0.864427	0.863796	0.864814	0.864584	0.864419	0.865422	0.865207	0.865194	0.865191	0.870996	0.870759	0.863936	0.859398	0.880045	0.880518	0.881055	0.875278	0.873327	0.876621	0.876769	0.865186	0.865236	0.868966	0.98337	1	0.848089	0.848347	0.848462	0.848508	0.854324	0.853369	0.773191	0.773751	0.776311	0.776253	0.778932	0.777686	0.773582	0.783367	0.758227
Agrobacterium_G1_str_S56	0.865086	0.864945	0.866093	0.866107	0.867313	0.865911	0.865076	0.865076	0.865108	0.864462	0.866521	0.875085	0.882268	0.866055	0.866667	0.874051	0.860023	0.859869	0.8676	0.870134	0.86642	0.860573	0.860209	0.848026	0.847514	1	0.983553	0.982063	0.980523	0.906277	0.895117	0.773089	0.773836	0.794737	0.783816	0.79025	0.800461	0.775182	0.783665	0.757858
Agrobacterium_tumefaciens_str_CFBP_5771	0.867394	0.866986	0.866604	0.867262	0.86751	0.867816	0.86729	0.86729	0.867288	0.86581	0.865685	0.875143	0.883339	0.865969	0.866955	0.867911	0.860538	0.860709	0.868792	0.86906	0.863599	0.863797	0.862564	0.84911	0.848153	0.98476	1	0.984703	0.983595	0.905253	0.894835	0.774319	0.77515	0.777965	0.77864	0.779104	0.779174	0.773777	0.783765	0.75896
Agrobacterium_fabacearum_strain_CNPSo_675	0.867213	0.866332	0.866444	0.866635	0.867243	0.866709	0.866573	0.866574	0.866614	0.865359	0.866346	0.875945	0.883175	0.866495	0.867456	0.867412	0.860797	0.860862	0.868792	0.869051	0.862594	0.862226	0.861997	0.848114	0.847831	0.984278	0.984813	1	0.982038	0.902337	0.894499	0.77384	0.774677	0.776856	0.777106	0.77981	0.778489	0.773077	0.783016	0.756883
Agrobacterium_G1_str_TT111	0.866677	0.865927	0.86638	0.866587	0.867508	0.866565	0.866128	0.866119	0.86601	0.864556	0.866463	0.875776	0.88409	0.866968	0.867223	0.866925	0.860082	0.860436	0.874474	0.868485	0.861706	0.862076	0.863542	0.848006	0.848035	0.981421	0.983569	0.981096	1	0.902084	0.894213	0.774214	0.774975	0.77829	0.778025	0.780224	0.7799	0.778383	0.783634	0.756149
Agrobacterium_arsenijevicii_KFB_330	0.870824	0.871225	0.872686	0.871479	0.872928	0.870667	0.8704	0.870432	0.8704	0.868639	0.870973	0.880742	0.886429	0.874213	0.87439	0.877703	0.86588	0.865774	0.873154	0.875294	0.870481	0.872964	0.866786	0.851805	0.852972	0.904448	0.902925	0.900196	0.900035	1	0.904185	0.774345	0.775275	0.786391	0.778063	0.789441	0.794503	0.776241	0.783444	0.759596
Agrobacterium_nepotum_39_7	0.872502	0.872109	0.873083	0.872403	0.873328	0.872357	0.872085	0.872085	0.872135	0.871444	0.872753	0.881975	0.888273	0.874317	0.874102	0.877415	0.866844	0.865629	0.873938	0.87765	0.866074	0.864718	0.867567	0.85289	0.85355	0.895764	0.895298	0.893917	0.89445	0.906401	1	0.777009	0.777776	0.781959	0.780156	0.784371	0.786384	0.777293	0.785164	0.759744
Agrobacterium_bohemicum_R90	0.775421	0.776004	0.775745	0.776092	0.77605	0.77606	0.775167	0.775166	0.775165	0.777191	0.776716	0.775559	0.775604	0.776914	0.776718	0.776787	0.774327	0.77408	0.775442	0.775657	0.77589	0.775043	0.774644	0.772081	0.772563	0.773483	0.773537	0.773293	0.773206	0.774282	0.776349	1	0.998403	0.859973	0.860294	0.827509	0.825394	0.813744	0.78743	0.74687
Agrobacterium_bohemicum_R89-1	0.776008	0.776638	0.776317	0.777015	0.776849	0.777042	0.77667	0.776668	0.776689	0.778555	0.778105	0.777758	0.777679	0.778324	0.778574	0.778324	0.776306	0.775904	0.777036	0.777457	0.776578	0.776224	0.775979	0.773359	0.774253	0.774529	0.774923	0.774495	0.774413	0.775757	0.777239	0.998414	1	0.860974	0.861057	0.828397	0.825762	0.814766	0.788124	0.747763
Agrobacterium_rosae_NCPPB_1650	0.778752	0.778453	0.778284	0.778124	0.779239	0.778931	0.778057	0.778069	0.778117	0.779721	0.780745	0.779465	0.779697	0.780377	0.780384	0.788962	0.778385	0.778237	0.780017	0.781076	0.785819	0.777364	0.778467	0.774932	0.775853	0.793338	0.776694	0.776071	0.776673	0.786599	0.780134	0.859385	0.860597	1	0.959677	0.842877	0.838784	0.819949	0.790859	0.749997
Agrobacterium_rosae_B20_3	0.778736	0.778357	0.778474	0.778556	0.779904	0.779992	0.779098	0.779088	0.779008	0.780792	0.780759	0.780241	0.779912	0.780397	0.780461	0.781474	0.778589	0.778377	0.780928	0.780576	0.778305	0.778752	0.778839	0.775799	0.776389	0.783739	0.778164	0.777479	0.777445	0.779356	0.780109	0.859483	0.860723	0.960722	1	0.833738	0.834559	0.81887	0.792764	0.750069
Agrobacterium_rubi_W2_73	0.779548	0.779868	0.779803	0.780089	0.780044	0.77983	0.779306	0.779334	0.779356	0.782038	0.78273	0.781901	0.781096	0.782788	0.783114	0.790747	0.780921	0.780521	0.782726	0.7827	0.78836	0.780307	0.781947	0.77778	0.778305	0.789206	0.778479	0.778903	0.779299	0.789407	0.783281	0.825771	0.826892	0.842225	0.832888	1	0.955344	0.844146	0.792743	0.752437
Agrobacterium_rubi_TR3_NBRC_13261	0.78066	0.779683	0.780016	0.779791	0.779836	0.779638	0.779594	0.779556	0.779592	0.781324	0.782264	0.781412	0.781039	0.782557	0.782285	0.800611	0.780421	0.780443	0.782502	0.787593	0.794113	0.780292	0.78081	0.77759	0.77785	0.800993	0.778928	0.779465	0.779381	0.795554	0.78624	0.824576	0.825624	0.8389	0.83449	0.957501	1	0.844111	0.794009	0.752712
Agrobacterium_skierniewicense_strain_Di1472	0.774498	0.773835	0.774734	0.773619	0.775589	0.774384	0.774226	0.774208	0.774212	0.775136	0.77652	0.775706	0.776247	0.77663	0.776086	0.777512	0.774344	0.773346	0.780108	0.777013	0.775367	0.774821	0.783374	0.771781	0.772511	0.775902	0.773344	0.77345	0.777842	0.776402	0.776738	0.814055	0.815124	0.819632	0.820125	0.845305	0.843908	1	0.786247	0.747448
Agrobacterium_larrymoorei_AF310_ATCC_51759	0.784702	0.784408	0.784819	0.784452	0.785376	0.784944	0.784078	0.784075	0.784201	0.786615	0.786801	0.786361	0.786809	0.787374	0.787577	0.787155	0.785067	0.784596	0.785449	0.785898	0.784901	0.784651	0.786156	0.782943	0.782599	0.782825	0.782165	0.782202	0.782066	0.784416	0.784248	0.787899	0.788843	0.791752	0.793022	0.793614	0.793838	0.786739	1	0.753714
Agrobacterium_albertimagni_AOL15	0.759327	0.759583	0.759709	0.759794	0.760199	0.76177	0.760418	0.760276	0.760419	0.761582	0.76107	0.76087	0.760603	0.761467	0.762283	0.762102	0.760015	0.760087	0.76177	0.760508	0.759397	0.75923	0.759245	0.758315	0.758836	0.756852	0.757247	0.756847	0.756437	0.760642	0.759668	0.746224	0.746567	0.749392	0.749746	0.751086	0.751682	0.747468	0.753545	1
	0.906821
	0.899274
