# Supplementary material for: Comparative Genomics of Novel Agrobacterium G3 Strains Isolated From the International Space Station and Description of Agrobacterium tomkonis sp. nov
Source: Front Microbiol. 2021 Dec 6;12:765943. doi: 10.3389/fmicb.2021.765943 (PMC8685578; doi:10.3389/fmicb.2021.765943)
Supplement: Supplementary Table 3 — COG function enriched in 9 Agrobacterium tomkonis (G3) strains, compared to the 31 other Agrobacterium genomes in the dataset. [file Data_Sheet_3.xlsx]

## Sheet: Suppl table Sxx - clean-FUNCTIO
Supplemental Table S3 - COG function enriched in 9 Agrobacterium tomkonis (G3) strains, compared to the 31 other Agrobacterium genomes in the dataset
COG Function	COG accession	Enrichment score	Unadjusted p-value	Adjusted q-value	COGletter
Predicted membrane transporter YfcC, affects glyoxylate shunt	COG1288	11.1712	0.000830781	0.0142726	R
Predicted Fe-Mo cluster-binding protein, NifX family	COG1433	15.3086	9.12978e-05	0.00425729	O
Stalled ribosome rescue protein Dom34, pelota family	COG1537	11.1712	0.000830781	0.0142726	J
Short chain fatty acids transporter	COG2031	11.1712	0.000830781	0.0142726	I
Predicted RNA methylase	COG2263	15.3086	9.12978e-05	0.00425729	R
Type IV pilus assembly protein PilT, pilus retraction ATPase	COG2805	11.1712	0.000830781	0.0142726	NW
DNA-binding protein YaaA associated with the oxidative stress response	COG3022	11.1712	0.000830781	0.0142726	L
Cytochrome b subunit of Ni2+-dependent hydrogenase	COG3658	11.1712	0.000830781	0.0142726	C
Predicted transcriptional regulator, contains an HTH and PUA-like domains	COG4933	11.1712	0.000830781	0.0142726	K
Predicted metal-binding membrane protein	COG5486	11.1712	0.000830781	0.0142726	S
