# Supplementary material for: Comparative Genomics of Novel Agrobacterium G3 Strains Isolated From the International Space Station and Description of Agrobacterium tomkonis sp. nov
Source: Front Microbiol. 2021 Dec 6;12:765943. doi: 10.3389/fmicb.2021.765943 (PMC8685578; doi:10.3389/fmicb.2021.765943)
Supplement: Supplementary Table 4 — List of Agrobacterium clade-specific homologous gene families. Clade-specific genes are listed per clade; with each list starting by a hashtag and the clade id: “# cladeXX”. A. tumefaciens species complex/Agrobacterium biovar 1 is clade1; A. tomkonis is clade20; the clonal group of ISS strains is clade27. Genomes are listed using short codes, with the correspondence to strain names provided at the top. [file Data_Sheet_4.xlsx]

## Sheet: Atomkoii_clade-specific_homolog
Supplemental Table S4. List of Agrobacterium clade-specific homologous gene families.
Clade specific genes are listed per clade; with each list starting by a hashtag and the clade id: "# cladeXX".
A. tumefaciens species complex/Agrobacterium biovar 1 is clade1; A. tomkonis is clade20; the clonal group of ISS strains is clade27.
Genomes are listed using shor codes, with the correspondence to strain names provided below.
# - - - - -
Table of genome codes to strain names:
Genome code	Organism name				Strain name
AGRGEN1	Agrobacterium genomosp3				CBPB6624
AGRFAB1	Agrobacterium fabrum str. C58				C58
AGRALB	Agrobacterium albertimagni AOL15				AOL15
AGRLAR	Agrobacterium larrymoorei AF3.10 = ATCC 51759				ATCC 51759
AGRRUB1	Agrobacterium rubi TR3 = NBRC 13261				NBRC 13261
RHINEP	Rhizobium nepotum 39/7				39/7
AGRARS	Agrobacterium arsenijevicii				KFB 330
AGROBA1	Agrobacterium sp. LC34				LC34
AGROBA2	Agrobacterium sp. SUL3				SUL3
RHIZOB1	Rhizobium sp. Root651				Root651
AGRBOH1	Agrobacterium bohemicum				R89-1
AGRRUB2	Agrobacterium rubi				W2/73
AGRRHI	Agrobacterium rhizogenes				K599
AGRSAL	Agrobacterium salinitolerans				YIC 5082
AGRBOH2	Agrobacterium bohemicum				R90
AGRROS1	Agrobacterium rosae				NCPPB 1650
AGRROS2	Agrobacterium rosae				B20.3
RHIZOB2	Rhizobium sp. UGM030330-04				UGM030330-04
AGRDEL	Agrobacterium deltaense				CNPSo 3391
AGRTUM1	Agrobacterium tumefaciens				CFBP6623
AGROBA3	Agrobacterium sp. CNPSo 675				CNPSo 675
RHISKI	Rhizobium skierniewicense				Di1472
AGRTUM2	Agrobacterium tumefaciens str. Kerr 14				Kerr 14
AGROBA4	Agrobacterium genomosp. 9 str. Hayward 0363				Hayward0363
AGROBA5	Agrobacterium genomosp. 1 str. TT111				TT111
AGROBA6	Agrobacterium genomosp. 5 str. CFBP 6626				CFBP 6626
AGROBA7	Agrobacterium genomosp. 13 str. CFBP 6927				CFBP 6927
AGROBA8	Agrobacterium genomosp. 6 str. NCPPB 925				NCPPB 925
AGROBA9	Agrobacterium genomosp. 2 str. CFBP 5494				CFBP 5494
AGROBA10	Agrobacterium genomosp. 7 str. RV3				RV3
AGROBA11	Agrobacterium genomosp. 7 str. Zutra 3/1				Zutra 3-1
AGRFAB2	Agrobacterium fabrum str. J-07				J-07
AGROBA12	Agrobacterium genomosp. 3 str. CFBP 6623				CFBP 6623
AGROBA13	Agrobacterium genomosp. 1 str. S56				S56
AGRTUM3	Agrobacterium tumefaciens str. CFBP 5771				CFBP 5771
AGRTUM4	Agrobacterium tumefaciens str. B6				B6
RHIPUS	Rhizobium pusense				LMG 25623
AGRTOM1	Agrobacterium tomkonis				JC-0074
AGRTOM2	Agrobacterium tomkonis				JC-0076
AGRTOM3	Agrobacterium tomkonis				JC-0077
AGRGEN2	Agrobacterium genomosp3				RTP8
# - - - - -
# August 18 2020
# Pantagruel version:
# commit d6b908a888d4fde8db019db5e13560282770d068
# Author: Florent Lassalle <fl4@sanger.ac.uk>
# Date: Thu Jul 30 12:39:21 2020 +0100
# - - - - -
# clade0
# gene families present in all genomes but 1 of focal clade:				...	...	...	AGRALB,AGRBOH1,AGRBOH2,AGRLAR,AGRROS1,AGRROS2,AGRRUB1,AGRRUB2,RHISKI
# and absent in all but 3 genomes of contrast genome set ('backgroundclade'):				...	...	...	AGRARS,AGRDEL,AGRFAB1,AGRFAB2,AGRGEN1,AGRGEN2,AGROBA1,AGROBA10,AGROBA11,AGROBA12,AGROBA13,AGROBA2,AGROBA3,AGROBA4,AGROBA5,AGROBA6,AGROBA7,AGROBA8,AGROBA9,AGRRHI,AGRSAL,AGRTOM1,AGRTOM2,AGRTOM3,AGRTUM1,AGRTUM2,AGRTUM3,AGRTUM4,RHINEP,RHIPUS,RHIZOB1,RHIZOB2
gene_family_id	og_id	cds_code	genomic_accession	locus_tag	cds_begin	cds_end	product
PANTAGC005014	NA	AGRALB_192	NZ_ALJF01000002.1	QWE_RS00945	20727	21356	alpha-ketoglutarate-dependent dioxygenase AlkB
PANTAGC002750	NA	AGRALB_300	NZ_ALJF01000002.1	QWE_RS01475	140487	140993	hypothetical protein
PANTAGC005506	NA	AGRALB_340	NZ_ALJF01000002.1	QWE_RS01685	183658	184056	rhodanese-like domain-containing protein
PANTAGC005480	NA	AGRALB_391	NZ_ALJF01000002.1	QWE_RS01945	236422	238527	alpha-galactosidase
PANTAGC002350	NA	AGRALB_393	NZ_ALJF01000002.1	QWE_RS01955	239611	241542	beta-galactosidase
PANTAGC007270	NA	AGRALB_711	NZ_ALJF01000003.1	QWE_RS03550	65876	68533	malto-oligosyltrehalose synthase
PANTAGC000787	NA	AGRALB_715	NZ_ALJF01000003.1	QWE_RS03570	71215	71961	EAL domain-containing protein
PANTAGC001238	NA	AGRALB_943	NZ_ALJF01000003.1	QWE_RS04710	317108	317734	isochorismatase
PANTAGC000487	NA	AGRALB_944	NZ_ALJF01000003.1	QWE_RS04715	317738	318604	carboxyvinyl-carboxyphosphonate phosphorylmutase
PANTAGC000676	NA	AGRALB_1060	NZ_ALJF01000004.1	QWE_RS05295	113516	114538	ribosome small subunit-dependent GTPase A
PANTAGC007149	NA	AGRALB_1088	NZ_ALJF01000004.1	QWE_RS05435	140733	140966	DUF2171 domain-containing protein
PANTAGC000408	NA	AGRALB_1218	NZ_ALJF01000004.1	QWE_RS06095	262156	262791	2,3-bisphosphoglycerate-dependent phosphoglycerate mutase
PANTAGC002102	NA	AGRALB_1285	NZ_ALJF01000004.1	QWE_RS06430	329522	330199	transcriptional regulator
PANTAGC000408	NA	AGRALB_1368	NZ_ALJF01000005.1	QWE_RS06850	3093	3692	histidine phosphatase family protein
PANTAGC000494	NA	AGRALB_1523	NZ_ALJF01000006.1	QWE_RS07625	124945	125247	hypothetical protein
PANTAGC003543	NA	AGRALB_1700	NZ_ALJF01000006.1	QWE_RS08505	303546	304634	hypothetical protein
PANTAGC006664	NA	AGRALB_1732	NZ_ALJF01000006.1	QWE_RS08660	332981	333217	hypothetical protein
PANTAGC005396	NA	AGRALB_1796	NZ_ALJF01000006.1	QWE_RS08980	401499	404192	bifunctional diguanylate cyclase/phosphodiesterase
PANTAGC006117	NA	AGRALB_1848	NZ_ALJF01000006.1	QWE_RS09235	457360	458475	metallophosphoesterase
PANTAGC003794	NA	AGRALB_2150	NZ_ALJF01000008.1	QWE_RS10760	235121	237526	PAS domain S-box protein
PANTAGC001837	NA	AGRALB_2164	NZ_ALJF01000008.1	QWE_RS10830	249760	250089	XdhC/CoxI family protein
PANTAGC003727	NA	AGRALB_2165	NZ_ALJF01000008.1	QWE_RS10835	250089	250805	sulfurylase large subunit, molybdopterin cytosine dinucleotide biosynthesis
PANTAGC007363	NA	AGRALB_2413	NZ_ALJF01000010.1	QWE_RS12090	59788	62313	HAMP domain-containing protein
PANTAGC004866	NA	AGRALB_2462	NZ_ALJF01000010.1	QWE_RS12340	119267	119998	hypothetical protein
PANTAGC000114	NA	AGRALB_2463	NZ_ALJF01000010.1	QWE_RS12345	120061	121386	hypothetical protein
PANTAGC002148	NA	AGRALB_2602	NZ_ALJF01000010.1	QWE_RS13030	258162	258401	hypothetical protein
PANTAGC005396	NA	AGRALB_2745	NZ_ALJF01000010.1	QWE_RS13745	405535	408573	diguanylate cyclase
PANTAGC000466	NA	AGRALB_2798	NZ_ALJF01000011.1	QWE_RS14005	12368	13036	spermidine synthase
PANTAGC006178	NA	AGRALB_2818	NZ_ALJF01000011.1	QWE_RS14115	33643	33903	hypothetical protein
PANTAGC000449	NA	AGRALB_3107	NZ_ALJF01000012.1	QWE_RS15545	87743	88501	GntR family transcriptional regulator
PANTAGC007146	NA	AGRALB_3166	NZ_ALJF01000013.1	QWE_RS15840	53015	53506	hypothetical protein
PANTAGC000787	NA	AGRALB_3173	NZ_ALJF01000013.1	QWE_RS15875	57427	58233	EAL domain-containing protein
PANTAGC004034	NA	AGRALB_3191	NZ_ALJF01000013.1	QWE_RS15965	75203	75403	hypothetical protein
PANTAGC001774	NA	AGRALB_3312	NZ_ALJF01000013.1	QWE_RS16570	187260	188369	chemotaxis protein
PANTAGC003084	NA	AGRALB_3319	NZ_ALJF01000013.1	QWE_RS16605	195508	195696	hypothetical protein
PANTAGC005075	NA	AGRALB_3342	NZ_ALJF01000013.1	QWE_RS16720	217879	218172	DUF2218 domain-containing protein
PANTAGC003986	NA	AGRALB_3502	NZ_ALJF01000013.1	QWE_RS17515	386708	387145	hypothetical protein
PANTAGC004864	NA	AGRALB_3546	NZ_ALJF01000013.1	QWE_RS17740	425520	425756	hypothetical protein
PANTAGC000182	NA	AGRALB_3633	NZ_ALJF01000013.1	QWE_RS18175	513227	515752	cytochrome c oxidase subunit I
PANTAGC005225	NA	AGRALB_3636	NZ_ALJF01000013.1	QWE_RS18190	516974	517474	membrane protein
PANTAGC007236	NA	AGRALB_3837	NZ_ALJF01000015.1	QWE_RS19210	64347	65222	allophanate hydrolase
PANTAGC007269	NA	AGRALB_3839	NZ_ALJF01000015.1	QWE_RS19220	66601	66843	biotin carboxyl carrier domain-containing protein
PANTAGC004218	NA	AGRALB_4124	NZ_ALJF01000018.1	QWE_RS20640	45712	46008	cupin domain-containing protein
PANTAGC002233	NA	AGRALB_4137	NZ_ALJF01000018.1	QWE_RS20710	59175	60899	IucA/IucC family siderophore biosynthesis protein
PANTAGC005213	NA	AGRALB_4179	NZ_ALJF01000019.1	QWE_RS20920	27703	27882	hypothetical protein
PANTAGC007646	NA	AGRALB_4636	NZ_ALJF01000023.1	QWE_RS23225	271869	272309	DUF2231 domain-containing protein
PANTAGC000124	NA	AGRALB_4637	NZ_ALJF01000023.1	QWE_RS23230	272306	274003	sorbosone dehydrogenase
PANTAGC001170	NA	AGRALB_4703	NZ_ALJF01000024.1	QWE_RS23560	3254	3607	hypothetical protein
PANTAGC000466	NA	AGRALB_4810	NZ_ALJF01000028.1	QWE_RS24105	7769	8485	hypothetical protein
PANTAGC003753	NA	AGRALB_3558	NZ_ALJF01000013.1	QWE_RS24820	440833	440997	DUF2256 domain-containing protein
# clade1 A. tumefaciens species complex / Agrobacterium biovar 1
# gene families present in all genomes but 3 of focal clade:				...	...	...	AGRARS,AGRDEL,AGRFAB1,AGRFAB2,AGRGEN1,AGRGEN2,AGROBA1,AGROBA10,AGROBA11,AGROBA12,AGROBA13,AGROBA2,AGROBA3,AGROBA4,AGROBA5,AGROBA6,AGROBA7,AGROBA8,AGROBA9,AGRRHI,AGRSAL,AGRTOM1,AGRTOM2,AGRTOM3,AGRTUM1,AGRTUM2,AGRTUM3,AGRTUM4,RHINEP,RHIPUS,RHIZOB1,RHIZOB2
# and absent in all but 1 genomes of contrast genome set ('backgroundclade'):				...	...	...	AGRALB,AGRBOH1,AGRBOH2,AGRLAR,AGRROS1,AGRROS2,AGRRUB1,AGRRUB2,RHISKI
gene_family_id	og_id	cds_code	genomic_accession	locus_tag	cds_begin	cds_end	product
PANTAGC002504	NA	AGRFAB1_138	NC_003062.2	Atu0146	154282	156051	sulfite reductase (NADPH) flavoprotein alpha-component
PANTAGC006282	NA	AGRFAB1_157	NC_003062.2	Atu0165	170547	170792	hypothetical protein
PANTAGC004517	NA	AGRFAB1_220	NC_003062.2	Atu0231	232091	232765	GMP synthase
PANTAGC000654	NA	AGRFAB1_221	NC_003062.2	Atu0232	232853	233041	DUF1508 domain-containing protein
PANTAGC002459	NA	AGRFAB1_232	NC_003062.2	Atu0243	242804	243415	hypothetical protein
PANTAGC000915	NA	AGRFAB1_307	NC_003062.2	Atu0318	310694	311608	hypothetical protein
PANTAGC005071	NA	AGRFAB1_385	NC_003062.2	Atu0396	389381	390877	coenzyme A transferase
PANTAGC005190	NA	AGRFAB1_391	NC_003062.2	Atu0402	396686	397651	hypothetical protein
PANTAGC004792	NA	AGRFAB1_392	NC_003062.2	Atu0403	397648	398376	hypothetical protein
PANTAGC001562	NA	AGRFAB1_462	NC_003062.2	Atu0476	464352	465077	aquaporin
PANTAGC005370	NA	AGRFAB1_463	NC_003062.2	Atu0477	465100	465423	hypothetical protein
PANTAGC002581	NA	AGRFAB1_482	NC_003062.2	Atu0496	483264	483701	hypothetical protein
PANTAGC006012	NA	AGRFAB1_499	NC_003062.2	Atu0513	503248	503625	hypothetical protein
PANTAGC005632	NA	AGRFAB1_517	NC_003062.2	Atu0531	524663	525415	hypothetical protein
PANTAGC005643	NA	AGRFAB1_526	NC_003062.2	Atu0540	531251	531517	hypothetical protein
PANTAGC005712	NA	AGRFAB1_544	NC_003062.2	Atu0559	544782	545417	hypothetical protein
PANTAGC000970	NA	AGRFAB1_552	NC_003062.2	Atu0567	551215	552507	flagellin protein FlaD
PANTAGC001365	NA	AGRFAB1_556	NC_003062.2	Atu0571	556015	557364	chemotaxis MotD protein
PANTAGC005579	NA	AGRFAB1_572	NC_003062.2	Atu0587	569641	570315	teichoic acid biosynthesis protein
PANTAGC004884	NA	AGRFAB1_582	NC_003062.2	Atu0597	581615	582976	hypothetical protein
PANTAGC007068	NA	AGRFAB1_589	NC_003062.2	Atu0604	591618	591965	hypothetical protein
PANTAGC006285	NA	AGRFAB1_644	NC_003062.2	Atu0662	656688	657461	transcriptional regulator, GntR family
PANTAGC005447	NA	AGRFAB1_645	NC_003062.2	Atu0663	657753	659027	DUF3422 domain-containing protein
PANTAGC004811	NA	AGRFAB1_650	NC_003062.2	Atu0668	664389	665048	hypothetical protein
PANTAGC004300	NA	AGRFAB1_664	NC_003062.2	Atu0681	675290	675724	hypothetical protein
PANTAGC005821	NA	AGRFAB1_727	NC_003062.2	Atu0743	741430	742224	hypothetical protein
PANTAGC000015	NA	AGRFAB1_728	NC_003062.2	Atu0744	742332	742694	hypothetical protein
PANTAGC007183	NA	AGRFAB1_745	NC_003062.2	Atu0761	757641	758360	hypothetical protein
PANTAGC007411	NA	AGRFAB1_818	NC_003062.2	Atu0835	834645	835265	glutathione S-transferase
PANTAGC004730	NA	AGRFAB1_834	NC_003062.2	Atu0851	852456	852878	hypothetical protein
PANTAGC005070	NA	AGRFAB1_887	NC_003062.2	Atu0905	896410	896730	dimethylmenaquinone methyltransferase
PANTAGC002371	NA	AGRFAB1_926	NC_003062.2	Atu0943	931494	931667	hypothetical protein
PANTAGC005263	NA	AGRFAB1_967	NC_003062.2	Atu0983	977113	977433	hypothetical protein
PANTAGC000070	NA	AGRFAB1_975	NC_003062.2	Atu0991	986763	987683	cation efflux system component
PANTAGC005416	NA	AGRFAB1_1095	NC_003062.2	Atu1114	1104423	1106360	GGDEF family protein
PANTAGC002258	NA	AGRFAB1_1143	NC_003062.2	Atu1162	1156778	1157305	hypothetical protein
PANTAGC006477	NA	AGRFAB1_1175	NC_003062.2	Atu1196	1189005	1190012	naphthalene 1,2-dioxygenase
PANTAGC001771	NA	AGRFAB1_1182	NC_003062.2	Atu1203	1196713	1196967	copper chaperone
PANTAGC005106	NA	AGRFAB1_1209	NC_003062.2	Atu1232	1221425	1221961	hypothetical protein
PANTAGC004923	NA	AGRFAB1_1210	NC_003062.2	Atu1233	1222035	1222712	hypothetical protein
PANTAGC002373	NA	AGRFAB1_1212	NC_003062.2	Atu1235	1223075	1224316	hypothetical protein
PANTAGC003913	NA	AGRFAB1_1216	NC_003062.2	Atu1239	1228032	1230293	exopolysaccharide production protein
PANTAGC001662	NA	AGRFAB1_1217	NC_003062.2	Atu1240	1230312	1231541	hypothetical protein
PANTAGC005093	NA	AGRFAB1_1285	NC_003062.2	Atu1311	1304040	1304651	acetyltransferase
PANTAGC006455	NA	AGRFAB1_1295	NC_003062.2	Atu1321	1310946	1311203	hypothetical protein
PANTAGC006471	NA	AGRFAB1_1311	NC_003062.2	Atu1337	1322490	1322855	hypothetical protein
PANTAGC007539	NA	AGRFAB1_1343	NC_003062.2	Atu1368	1363021	1363872	hypothetical protein
PANTAGC007630	NA	AGRFAB1_1393	NC_003062.2	Atu1418	1414370	1415290	5,10-methylenetetrahydrofolate reductase
PANTAGC003165	NA	AGRFAB1_1435	NC_003062.2	Atu1461	1456877	1457686	hypothetical protein
PANTAGC002053	NA	AGRFAB1_1524	NC_003062.2	Atu1553	1542378	1542803	hypothetical protein
PANTAGC004190	NA	AGRFAB1_1525	NC_003062.2	Atu1554	1543000	1543188	hypothetical protein
PANTAGC004718	NA	AGRFAB1_1592	NC_003062.2	Atu1628	1614348	1614704	hypothetical protein
PANTAGC001560	NA	AGRFAB1_1593	NC_003062.2	Atu1629	1614701	1615015	transcriptional regulator, ArsR family
PANTAGC003748	NA	AGRFAB1_1637	NC_003062.2	Atu1675	1662248	1663345	transcriptional regulator
PANTAGC005209	NA	AGRFAB1_1694	NC_003062.2	Atu1736	1721995	1723365	manganese transport protein
PANTAGC002081	NA	AGRFAB1_1695	NC_003062.2	Atu1737	1723735	1723962	hypothetical protein
PANTAGC002661	NA	AGRFAB1_1723	NC_003062.2	Atu1763	1747392	1748168	hypothetical protein
PANTAGC007630	NA	AGRFAB1_1724	NC_003062.2	Atu1764	1748259	1749179	methylenetetrahydrofolate reductase
PANTAGC002161	NA	AGRFAB1_1746	NC_003062.2	Atu1785	1770246	1770749	acetyltransferase
PANTAGC001299	NA	AGRFAB1_1790	NC_003062.2	Atu1831	1813632	1814456	hypothetical protein
PANTAGC006465	NA	AGRFAB1_1799	NC_003062.2	Atu1840	1822138	1822644	hypothetical protein
PANTAGC002270	NA	AGRFAB1_1851	NC_003062.2	Atu1892	1871141	1871332	hypothetical protein
PANTAGC006383	NA	AGRFAB1_1866	NC_003062.2	Atu1908	1885411	1886232	hypothetical protein
PANTAGC003748	NA	AGRFAB1_1913	NC_003062.2	Atu1954	1921606	1922691	hypothetical protein
PANTAGC000857	NA	AGRFAB1_1929	NC_003062.2	Atu1971	1940053	1940502	hypothetical protein
PANTAGC003580	NA	AGRFAB1_1951	NC_003062.2	Atu1995	1958528	1959121	hypothetical protein
PANTAGC001112	NA	AGRFAB1_1954	NC_003062.2	Atu1998	1961076	1961552	hypothetical protein
PANTAGC006264	NA	AGRFAB1_1955	NC_003062.2	Atu1999	1961564	1962175	NAD(P)-dependent oxidoreductase
PANTAGC003985	NA	AGRFAB1_1964	NC_003062.2	Atu2010	1970408	1972147	GGDEF family protein
PANTAGC001404	NA	AGRFAB1_1982	NC_003062.2	Atu2028	1989030	1989404	transcriptional regulator, ArsR family
PANTAGC005388	NA	AGRFAB1_1987	NC_003062.2	Atu2033	1992395	1992928	hypothetical protein
PANTAGC001404	NA	AGRFAB1_1988	NC_003062.2	Atu2034	1992921	1993289	transcriptional regulator, ArsR family
PANTAGC002069	NA	AGRFAB1_2136	NC_003062.2	Atu2189	2165229	2165618	hypothetical protein
PANTAGC005098	NA	AGRFAB1_2166	NC_003062.2	Atu2220	2188353	2189843	hypothetical protein
PANTAGC001909	NA	AGRFAB1_2167	NC_003062.2	Atu2221	2189836	2190123	Lipid A biosynthesis protein
PANTAGC000580	NA	AGRFAB1_2168	NC_003062.2	Atu2222	2190144	2190983	dolichol-phosphate mannosyltransferase
PANTAGC005357	NA	AGRFAB1_2169	NC_003062.2	Atu2223	2191182	2193446	methyl-accepting chemotaxis protein
PANTAGC005413	NA	AGRFAB1_2220	NC_003062.2	Atu2275	2246920	2247321	glyoxalase/bleomycin resistance/extradiol dioxygenase family protein
PANTAGC005361	NA	AGRFAB1_2231	NC_003062.2	Atu2286	2257789	2258310	hypothetical protein
PANTAGC000305	NA	AGRFAB1_2239	NC_003062.2	Atu2294	2268640	2269107	aminoglycoside N6'-acetyltransferase
PANTAGC004878	NA	AGRFAB1_2258	NC_003062.2	Atu2313	2290992	2291336	hypothetical protein
PANTAGC007444	NA	AGRFAB1_2261	NC_003062.2	Atu2316	2294578	2295249	hypothetical protein
PANTAGC007097	NA	AGRFAB1_2282	NC_003062.2	Atu2337	2314611	2315507	EamA/RhaT family transporter
PANTAGC001287	NA	AGRFAB1_2286	NC_003062.2	Atu2341	2319154	2319750	methyltransferase
PANTAGC006979	NA	AGRFAB1_2313	NC_003062.2	Atu2370	2343365	2344450	hypothetical protein
PANTAGC003281	NA	AGRFAB1_2314	NC_003062.2	Atu2371	2344447	2345514	endo-1,4-beta-xylanase
PANTAGC001469	NA	AGRFAB1_2315	NC_003062.2	Atu2372	2345691	2346635	UDP-hexose transferase
PANTAGC006262	NA	AGRFAB1_2318	NC_003062.2	Atu2375	2348039	2348839	UDP-hexose transferase
PANTAGC007381	NA	AGRFAB1_2325	NC_003062.2	Atu2382	2353547	2353837	hypothetical protein
PANTAGC003320	NA	AGRFAB1_2392	NC_003062.2	Atu2449	2421449	2421982	hypothetical protein
PANTAGC001498	NA	AGRFAB1_2406	NC_003062.2	Atu2463	2432273	2433049	hypothetical protein
PANTAGC004287	NA	AGRFAB1_2425	NC_003062.2	Atu2484	2453426	2453620	hypothetical protein
PANTAGC003319	NA	AGRFAB1_2434	NC_003062.2	Atu2493	2462596	2464170	NAD(P)+ transhydrogenase
PANTAGC000306	NA	AGRFAB1_2469	NC_003062.2	Atu2529	2502162	2503145	hypothetical protein
PANTAGC006166	NA	AGRFAB1_2470	NC_003062.2	Atu2530	2503192	2504421	oxidoreductase
PANTAGC005801	NA	AGRFAB1_2472	NC_003062.2	Atu2532	2505203	2505634	transcriptional regulator, MarR family
PANTAGC001622	NA	AGRFAB1_2473	NC_003062.2	Atu2533	2505709	2506158	hypothetical protein
PANTAGC002554	NA	AGRFAB1_2477	NC_003062.2	Atu2537	2509419	2510039	transcriptional regulator, TetR family
PANTAGC004751	NA	AGRFAB1_2478	NC_003062.2	Atu2538	2510197	2512233	N-methylproline demethylase
PANTAGC003932	NA	AGRFAB1_2562	NC_003062.2	Atu2630	2614370	2614903	hypothetical protein
PANTAGC004808	NA	AGRFAB1_2725	NC_003062.2	Atu2794	2796348	2797136	uroporphyrin-III C-methyltransferase
PANTAGC006257	NA	AGRFAB1_2743	NC_003062.2	Atu2812	2815690	2816019	hypothetical protein
PANTAGC003417	NA	AGRFAB1_2744	NC_003062.2	Atu2813	2816031	2817164	altronate oxidoreductase
PANTAGC001404	NA	AGRFAB1_2774	NC_003063.2	Atu3011	7524	7880	ArsR family transcriptional regulator
PANTAGC007297	NA	AGRFAB1_2840	NC_003063.2	Atu3077	82966	84123	beta-lactamase
PANTAGC004611	NA	AGRFAB1_2842	NC_003063.2	Atu3079	85146	86363	chromate transport protein
PANTAGC002400	NA	AGRFAB1_2855	NC_003063.2	Atu3092	98307	98792	hypothetical protein
PANTAGC002073	NA	AGRFAB1_2865	NC_003063.2	Atu3102	109168	110442	sugar ABC transporter substrate-binding protein
PANTAGC003964	NA	AGRFAB1_2873	NC_003063.2	Atu3110	119703	120491	hypothetical protein
PANTAGC005453	NA	AGRFAB1_2888	NC_003063.2	Atu3126	133057	133344	hypothetical protein
PANTAGC001389	NA	AGRFAB1_2907	NC_003063.2	Atu3145	152547	152864	cupin domain-containing protein
PANTAGC004585	NA	AGRFAB1_2945	NC_003063.2	Atu3183	192860	193129	hypothetical protein
PANTAGC002116	NA	AGRFAB1_2952	NC_003063.2	Atu3190	199903	200346	hypothetical protein
PANTAGC004010	NA	AGRFAB1_2965	NC_003063.2	Atu3204	216138	217715	diguanylate cyclase
PANTAGC007556	NA	AGRFAB1_3017	NC_003063.2	Atu3258	275221	275643	hypothetical protein
PANTAGC002023	NA	AGRFAB1_3020	NC_003063.2	Atu3261	278398	280218	ABC transporter permease
PANTAGC000698	NA	AGRFAB1_3046	NC_003063.2	Atu3287	313838	314734	thiamine biosynthesis associated protein
PANTAGC004882	NA	AGRFAB1_3069	NC_003063.2	Atu3312	343105	344067	hypothetical protein
PANTAGC000983	NA	AGRFAB1_3070	NC_003063.2	Atu3313	344081	344584	DUF995 domain-containing protein
PANTAGC000368	NA	AGRFAB1_3071	NC_003063.2	Atu3314	344599	346536	cellulose synthase
PANTAGC004468	NA	AGRFAB1_3074	NC_003063.2	Atu3317	348935	349285	hypothetical protein
PANTAGC004804	NA	AGRFAB1_3142	NC_003063.2	Atu3384	426783	427538	hypothetical protein
PANTAGC007537	NA	AGRFAB1_3143	NC_003063.2	Atu3385	427642	430413	heme receptor
PANTAGC006854	NA	AGRFAB1_3181	NC_003063.2	Atu3424	471105	472049	hypothetical protein
PANTAGC002076	NA	AGRFAB1_3221	NC_003063.2	Atu3465	513471	514766	metallo-beta-lactamase superfamily protein
PANTAGC005409	NA	AGRFAB1_3222	NC_003063.2	Atu3466	514760	515113	ArsR family transcriptional regulator
PANTAGC002028	NA	AGRFAB1_3225	NC_003063.2	Atu3469	516026	517543	2,3-bisphosphoglycerate-independent phosphoglycerate mutase
PANTAGC007246	NA	AGRFAB1_3236	NC_003063.2	Atu3480	529307	530233	hydroxymethylglutaryl-CoA lyase
PANTAGC006497	NA	AGRFAB1_3238	NC_003063.2	Atu3482	531140	532018	pantoate--beta-alanine ligase
PANTAGC005188	NA	AGRFAB1_3239	NC_003063.2	Atu3483	532015	532854	3-methyl-2-oxobutanoate hydroxymethyltransferase
PANTAGC002399	NA	AGRFAB1_3277	NC_003063.2	Atu3522	571088	572290	glucans biosynthesis protein
PANTAGC004945	NA	AGRFAB1_3278	NC_003063.2	Atu3523	572347	573762	polysaccharide biosynthesis-like protein
PANTAGC004305	NA	AGRFAB1_3295	NC_003063.2	Atu3541	589442	590044	hypothetical protein
PANTAGC002918	NA	AGRFAB1_3300	NC_003063.2	Atu3546	594873	596891	hypothetical protein
PANTAGC006869	NA	AGRFAB1_3308	NC_003063.2	Atu3555	605840	606766	hypothetical protein
PANTAGC000608	NA	AGRFAB1_3311	NC_003063.2	Atu3557	609950	611419	hypothetical protein
PANTAGC007398	NA	AGRFAB1_3320	NC_003063.2	Atu3566	619899	620321	hypothetical protein
PANTAGC000780	NA	AGRFAB1_3321	NC_003063.2	Atu3567	620391	620882	hypothetical protein
PANTAGC005788	NA	AGRFAB1_3323	NC_003063.2	Atu3569	623016	623444	hypothetical protein
PANTAGC007039	NA	AGRFAB1_3442	NC_003063.2	Atu3687	760897	763335	TonB-dependent receptor
PANTAGC005357	NA	AGRFAB1_3478	NC_003063.2	Atu3725	804862	807171	methyl-accepting chemotaxis protein
PANTAGC005418	NA	AGRFAB1_3528	NC_003063.2	Atu3775	858486	858851	hypothetical protein
PANTAGC006257	NA	AGRFAB1_3567	NC_003063.2	Atu3814	910028	910357	hypothetical protein
PANTAGC001062	NA	AGRFAB1_3611	NC_003063.2	Atu3862	951538	951771	hypothetical protein
PANTAGC000317	NA	AGRFAB1_3622	NC_003063.2	Atu3873	966601	967581	hypothetical protein
PANTAGC003959	NA	AGRFAB1_3624	NC_003063.2	Atu3875	969329	970171	aldolase
PANTAGC005808	NA	AGRFAB1_3627	NC_003063.2	Atu3878	973016	973951	transcriptional regulator
PANTAGC006803	NA	AGRFAB1_3630	NC_003063.2	Atu3881	976639	977652	sugar ABC transporter substrate-binding protein
PANTAGC001407	NA	AGRFAB1_3662	NC_003063.2	Atu3914	1014762	1016249	alpha-amylase
PANTAGC007039	NA	AGRFAB1_3664	NC_003063.2	Atu3916	1016911	1019019	exogenous ferric siderophore receptor
PANTAGC001530	NA	AGRFAB1_3665	NC_003063.2	Atu3917	1019167	1020636	hypothetical protein
PANTAGC006449	NA	AGRFAB1_3725	NC_003063.2	Atu3985	1099720	1100502	pyrroline-5-carboxylate reductase
PANTAGC003859	NA	AGRFAB1_3729	NC_003063.2	Atu3990	1104207	1104683	copper oxidase
PANTAGC004512	NA	AGRFAB1_3730	NC_003063.2	Atu3991	1104727	1106076	copper oxidase
PANTAGC005964	NA	AGRFAB1_3731	NC_003063.2	Atu3992	1106091	1107569	copper tolerance protein
PANTAGC003861	NA	AGRFAB1_3738	NC_003063.2	Atu3999	1113230	1113868	dithiobiotin synthetase
PANTAGC000836	NA	AGRFAB1_3807	NC_003063.2	Atu4071	1187618	1188658	DUF2332 domain-containing protein
PANTAGC002762	NA	AGRFAB1_3823	NC_003063.2	Atu4088	1207368	1207946	GbsR/MarR family transcriptional regulator
PANTAGC000457	NA	AGRFAB1_3824	NC_003063.2	Atu4089	1208208	1209734	ABC transporter permease
PANTAGC004766	NA	AGRFAB1_3832	NC_003063.2	Atu4096	1215509	1216366	nicotinate-nucleotide pyrophosphorylase
PANTAGC001510	NA	AGRFAB1_3834	NC_003063.2	Atu4098	1217933	1218970	quinolinate synthetase
PANTAGC007175	NA	AGRFAB1_3835	NC_003063.2	Atu4099	1218974	1219876	hypothetical protein
PANTAGC006370	NA	AGRFAB1_3837	NC_003063.2	Atu4101	1220530	1221033	hypothetical protein
PANTAGC001745	NA	AGRFAB1_3842	NC_003063.2	Atu4106	1226357	1226665	hypothetical protein
PANTAGC006676	NA	AGRFAB1_3858	NC_003063.2	Atu4123	1241719	1242927	branched chain amino acid ABC transporter substrate-binding protein
PANTAGC005651	NA	AGRFAB1_3873	NC_003063.2	Atu4138	1257367	1258593	FAD-binding oxidoreductase
PANTAGC002032	NA	AGRFAB1_4041	NC_003063.2	Atu4313	1440658	1441218	sarcosine oxidase gamma subunit
PANTAGC007271	NA	AGRFAB1_4044	NC_003063.2	Atu4316	1443591	1444820	ABC transporter permease
PANTAGC000574	NA	AGRFAB1_4106	NC_003063.2	Atu4378	1516318	1516878	hypothetical protein
PANTAGC006524	NA	AGRFAB1_4145	NC_003063.2	Atu4416	1558615	1559331	phosphopantetheinyl transferase
PANTAGC001336	NA	AGRFAB1_4171	NC_003063.2	Atu4443	1587355	1587705	hypothetical protein
PANTAGC003472	NA	AGRFAB1_4223	NC_003063.2	Atu4497	1643642	1643887	hypothetical protein
PANTAGC001282	NA	AGRFAB1_4287	NC_003063.2	Atu4561	1707525	1708619	hypothetical protein
PANTAGC002080	NA	AGRFAB1_4357	NC_003063.2	Atu4634	1784330	1784974	hypothetical protein
PANTAGC006150	NA	AGRFAB1_4366	NC_003063.2	Atu4643	1796568	1796744	hypothetical protein
PANTAGC002393	NA	AGRFAB1_4367	NC_003063.2	Atu4644	1796867	1797736	AraC family transcriptional regulator
PANTAGC001004	NA	AGRFAB1_4379	NC_003063.2	Atu4656	1810829	1813231	hypothetical protein
PANTAGC000910	NA	AGRFAB1_4381	NC_003063.2	Atu4658	1814149	1814682	hypothetical protein
PANTAGC005088	NA	AGRFAB1_4394	NC_003063.2	Atu4671	1831642	1832085	response regulator
PANTAGC005570	NA	AGRFAB1_4395	NC_003063.2	Atu4673	1832465	1833427	cell division protein FtsZ
PANTAGC000312	NA	AGRFAB1_4405	NC_003063.2	Atu4683	1841190	1842899	hypothetical protein
PANTAGC005429	NA	AGRFAB1_4414	NC_003063.2	Atu4692	1850008	1852182	diguanylate cyclase
PANTAGC005626	NA	AGRFAB1_4428	NC_003063.2	Atu4706	1867324	1867803	formate dehydrogenase subunit gamma
PANTAGC004236	NA	AGRFAB1_4429	NC_003063.2	Atu4707	1867800	1869356	NADH ubiquinone oxidoreductase chain F
PANTAGC000842	NA	AGRFAB1_4430	NC_003063.2	Atu4708	1869361	1872243	formate dehydrogenase alpha subunit
PANTAGC005786	NA	AGRFAB1_4431	NC_003063.2	Atu4709	1872318	1872662	NAD-dependent formate dehydrogenase subunit delta
PANTAGC004677	NA	AGRFAB1_4456	NC_003063.2	Atu4734	1899905	1902694	bifunctional aconitate hydratase 2/2-methylisocitrate dehydratase
PANTAGC002388	NA	AGRFAB1_4476	NC_003063.2	Atu4755	1923661	1924512	amino acid ABC transporter substrate-binding protein
PANTAGC003414	NA	AGRFAB1_4477	NC_003063.2	Atu4756	1924573	1925586	hypothetical protein
PANTAGC003913	NA	AGRFAB1_4516	NC_003063.2	Atu4794	1968800	1970962	polysaccharide biosynthesis protein
PANTAGC001469	NA	AGRFAB1_4527	NC_003063.2	Atu4806	1983438	1984397	glycosyltransferase
PANTAGC007411	NA	AGRFAB1_4765	NC_003064.2	Atu5150	153739	154374	glutathione S-transferase
PANTAGC003414	NA	AGRFAB1_4851	NC_003064.2	Atu5238	233536	234543	hypothetical protein
PANTAGC000654	NA	AGRFAB1_4969	NC_003064.2	Atu5359	353283	353486	hypothetical protein
PANTAGC001562	NA	AGRFAB1_4971	NC_003064.2	Atu5361	353909	354595	aquaporin Z
PANTAGC007118	NA	AGRFAB1_1475	NC_003062.2	Atu8017	1492025	1492189	hypothetical protein
PANTAGC001284	NA	AGRFAB1_1926	NC_003062.2	Atu8023	1938858	1938971	hypothetical protein
PANTAGC001175	NA	AGRFAB1_3094	NC_003063.2	Atu8031	370442	370600	hypothetical protein
PANTAGC005102	NA	AGRFAB1_3310	NC_003063.2	Atu8033	609161	609817	hypothetical protein
PANTAGC004232	NA	AGRFAB1_3828	NC_003063.2	Atu8036	1214271	1214393	cytochrome bd-I oxidase subunit CydX
PANTAGC003409	NA	AGRFAB1_1127	NC_003062.2	Atu8089	1137506	1137853	hypothetical protein
PANTAGC001326	NA	AGRFAB1_1477	NC_003062.2	Atu8090	1493163	1493882	hypothetical protein
PANTAGC005300	NA	AGRFAB1_1705	NC_003062.2	Atu8091	1734692	1735216	hypothetical protein
PANTAGC005753	NA	AGRFAB1_3326	NC_003063.2	Atu8113	625388	626539	hypothetical protein
PANTAGC005197	NA	AGRFAB1_233	NC_003062.2	Atu8117	243482	243883	DUF4440 domain-containing protein
PANTAGC004500	NA	AGRFAB1_1452	NC_003062.2	Atu8157	1471602	1472054	hypothetical protein
PANTAGC006279	NA	AGRFAB1_1633	NC_003062.2	Atu8162	1658132	1658395	hypothetical protein
PANTAGC001474	NA	AGRFAB1_2165	NC_003062.2	Atu8174	2187518	2188363	hypothetical protein
PANTAGC005476	NA	AGRFAB1_2214	NC_003062.2	Atu8176	2242707	2242964	hypothetical protein
PANTAGC001335	NA	AGRFAB1_2460	NC_003062.2	Atu8179	2489477	2489770	hypothetical protein
PANTAGC006304	NA	AGRFAB1_2992	NC_003063.2	Atu8185	249754	250017	hypothetical protein
PANTAGC001167	NA	AGRFAB1_3732	NC_003063.2	Atu8195	1107884	1108294	hypothetical protein
PANTAGC004230	NA	AGRFAB1_3843	NC_003063.2	Atu8196	1226713	1227942	hypothetical protein
PANTAGC001953	NA	AGRFAB1_4245	NC_003063.2	Atu8198	1667077	1667451	hypothetical protein
# clade2 A. larrymoorei complex
# gene families present in all genomes but 1 of focal clade:				...	...	...	AGRBOH1,AGRBOH2,AGRLAR,AGRROS1,AGRROS2,AGRRUB1,AGRRUB2,RHISKI
# and absent in all but 3 genomes of contrast genome set ('backgroundclade'):				...	...	...	AGRALB,AGRARS,AGRDEL,AGRFAB1,AGRFAB2,AGRGEN1,AGRGEN2,AGROBA1,AGROBA10,AGROBA11,AGROBA12,AGROBA13,AGROBA2,AGROBA3,AGROBA4,AGROBA5,AGROBA6,AGROBA7,AGROBA8,AGROBA9,AGRRHI,AGRSAL,AGRTOM1,AGRTOM2,AGRTOM3,AGRTUM1,AGRTUM2,AGRTUM3,AGRTUM4,RHINEP,RHIPUS,RHIZOB1,RHIZOB2
gene_family_id	og_id	cds_code	genomic_accession	locus_tag	cds_begin	cds_end	product
PANTAGC001069	NA	AGRBOH1_27	NZ_KQ961023.1	ATO67_RS00130	24998	25855	hypothetical protein
PANTAGC002734	NA	AGRBOH1_81	NZ_KQ961023.1	ATO67_RS00400	76371	76961	peroxidase
PANTAGC003260	NA	AGRBOH1_174	NZ_KQ961023.1	ATO67_RS00840	177734	177916	hypothetical protein
PANTAGC004514	NA	AGRBOH1_227	NZ_KQ961023.1	ATO67_RS01110	231027	231281	GlsB/YeaQ/YmgE family stress response membrane protein
PANTAGC003794	NA	AGRBOH1_382	NZ_KQ961023.1	ATO67_RS01875	396599	398707	PAS domain S-box protein
PANTAGC003449	NA	AGRBOH1_427	NZ_KQ961023.1	ATO67_RS02115	446717	447352	hypothetical protein
PANTAGC004436	NA	AGRBOH1_430	NZ_KQ961023.1	ATO67_RS02130	450386	451003	hypothetical protein
PANTAGC007748	NA	AGRBOH1_436	NZ_KQ961023.1	ATO67_RS02170	454846	455181	DUF2934 domain-containing protein
PANTAGC006934	NA	AGRBOH1_496	NZ_KQ961023.1	ATO67_RS02475	504509	505195	glycosyltransferase
PANTAGC000148	NA	AGRBOH1_500	NZ_KQ961023.1	ATO67_RS02495	508203	508679	hypothetical protein
PANTAGC003177	NA	AGRBOH1_505	NZ_KQ961023.1	ATO67_RS02525	512308	513840	DUF1800 domain-containing protein
PANTAGC001695	NA	AGRBOH1_570	NZ_KQ961023.1	ATO67_RS02845	580930	582213	iron transporter
PANTAGC001994	NA	AGRBOH1_670	NZ_KQ961024.1	ATO67_RS03335	32822	35074	glycosyl transferase family 1
PANTAGC005865	NA	AGRBOH1_671	NZ_KQ961024.1	ATO67_RS03340	35071	38313	glycosyl transferase family 1
PANTAGC006397	NA	AGRBOH1_672	NZ_KQ961024.1	ATO67_RS03345	38310	39566	glycosyltransferase family 1 protein
PANTAGC000933	NA	AGRBOH1_673	NZ_KQ961024.1	ATO67_RS03350	39639	40799	glycosyl transferase family 1
PANTAGC002129	NA	AGRBOH1_734	NZ_KQ961024.1	ATO67_RS03650	95198	95431	hypothetical protein
PANTAGC003543	NA	AGRBOH1_865	NZ_KQ961024.1	ATO67_RS04305	233654	234679	hypothetical protein
PANTAGC004925	NA	AGRBOH1_878	NZ_KQ961024.1	ATO67_RS04370	248291	249352	NAD-dependent dehydratase
PANTAGC000466	NA	AGRBOH1_880	NZ_KQ961024.1	ATO67_RS04380	249824	250498	hypothetical protein
PANTAGC004361	NA	AGRBOH1_911	NZ_KQ961024.1	ATO67_RS04535	282131	282853	hypothetical protein
PANTAGC002519	NA	AGRBOH1_960	NZ_KQ961024.1	ATO67_RS04780	329199	330221	glycosyltransferase
PANTAGC007266	NA	AGRBOH1_982	NZ_KQ961024.1	ATO67_RS04895	360135	361211	hypothetical protein
PANTAGC002981	NA	AGRBOH1_987	NZ_KQ961024.1	ATO67_RS04920	368170	368493	hypothetical protein
PANTAGC000259	NA	AGRBOH1_1090	NZ_KQ961024.1	ATO67_RS05440	485991	486260	hypothetical protein
PANTAGC005228	NA	AGRBOH1_1109	NZ_KQ961024.1	ATO67_RS05535	506647	506862	hypothetical protein
PANTAGC003986	NA	AGRBOH1_1121	NZ_KQ961024.1	ATO67_RS05595	515757	516194	hypothetical protein
PANTAGC004238	NA	AGRBOH1_1235	NZ_KQ961025.1	ATO67_RS06200	112189	114210	sensor histidine kinase
PANTAGC005995	NA	AGRBOH1_1247	NZ_KQ961025.1	ATO67_RS06260	127092	129089	BCCT family transporter
PANTAGC002750	NA	AGRBOH1_1346	NZ_KQ961025.1	ATO67_RS06760	247723	248238	hypothetical protein
PANTAGC007270	NA	AGRBOH1_1542	NZ_KQ961026.1	ATO67_RS07730	52661	55153	malto-oligosyltrehalose synthase
PANTAGC005975	NA	AGRBOH1_1547	NZ_KQ961026.1	ATO67_RS07755	59571	60635	ABC transporter substrate-binding protein
PANTAGC003233	NA	AGRBOH1_1548	NZ_KQ961026.1	ATO67_RS07760	60726	61697	hypothetical protein
PANTAGC001268	NA	AGRBOH1_1551	NZ_KQ961026.1	ATO67_RS07775	63864	64973	sugar ABC transporter permease
PANTAGC006135	NA	AGRBOH1_1552	NZ_KQ961026.1	ATO67_RS07780	65062	66723	sugar ABC transporter substrate-binding protein
PANTAGC001587	NA	AGRBOH1_1615	NZ_KQ961026.1	ATO67_RS08095	135327	136409	branched-chain amino acid ABC transporter permease
PANTAGC007236	NA	AGRBOH1_1620	NZ_KQ961026.1	ATO67_RS08120	140018	140893	allophanate hydrolase
PANTAGC007269	NA	AGRBOH1_1622	NZ_KQ961026.1	ATO67_RS08130	142270	142503	biotin carboxyl carrier domain-containing protein
PANTAGC005700	NA	AGRBOH1_1628	NZ_KQ961026.1	ATO67_RS08160	148621	149475	molybdopterin dehydrogenase
PANTAGC006688	NA	AGRBOH1_1700	NZ_KQ961026.1	ATO67_RS08520	240037	241602	hypothetical protein
PANTAGC003687	NA	AGRBOH1_1821	NZ_KQ961026.1	ATO67_RS09125	377783	378073	hypothetical protein
PANTAGC002425	NA	AGRBOH1_1831	NZ_KQ961026.1	ATO67_RS09175	389117	389758	TetR/AcrR family transcriptional regulator
PANTAGC007793	NA	AGRBOH1_1956	NZ_KQ961027.1	ATO67_RS09805	115009	116157	PLP-dependent cysteine synthase family protein
PANTAGC000676	NA	AGRBOH1_2006	NZ_KQ961027.1	ATO67_RS10050	172064	173083	ribosome small subunit-dependent GTPase A
PANTAGC005403	NA	AGRBOH1_2007	NZ_KQ961027.1	ATO67_RS10055	173451	174230	hypothetical protein
PANTAGC004034	NA	AGRBOH1_2008	NZ_KQ961027.1	ATO67_RS10060	174392	174592	hypothetical protein
PANTAGC000692	NA	AGRBOH1_2009	NZ_KQ961027.1	ATO67_RS10065	174780	176858	tail-specific protease
PANTAGC002148	NA	AGRBOH1_2010	NZ_KQ961027.1	ATO67_RS10070	177315	177548	hypothetical protein
PANTAGC005288	NA	AGRBOH1_2018	NZ_KQ961027.1	ATO67_RS10110	183407	184402	glycosyl transferase
PANTAGC003807	NA	AGRBOH1_2019	NZ_KQ961027.1	ATO67_RS10115	184399	186561	glycoside hydrolase
PANTAGC007307	NA	AGRBOH1_2025	NZ_KQ961027.1	ATO67_RS10145	192634	193875	glycosyltransferase family 1 protein
PANTAGC003105	NA	AGRBOH1_2026	NZ_KQ961027.1	ATO67_RS10150	193859	194737	class I SAM-dependent methyltransferase
PANTAGC003891	NA	AGRBOH1_2036	NZ_KQ961027.1	ATO67_RS10200	203985	205034	phosphotransferase
PANTAGC002233	NA	AGRBOH1_2044	NZ_KQ961027.1	ATO67_RS10240	212863	214683	IucA/IucC family siderophore biosynthesis protein
PANTAGC006951	NA	AGRBOH1_2047	NZ_KQ961027.1	ATO67_RS10255	216486	217808	alcaligin biosynthesis protein
PANTAGC005290	NA	AGRBOH1_2095	NZ_KQ961027.1	ATO67_RS10495	274782	275420	hypothetical protein
PANTAGC005014	NA	AGRBOH1_2096	NZ_KQ961027.1	ATO67_RS10500	275420	276064	DNA oxidative demethylase AlkB
PANTAGC007149	NA	AGRBOH1_2098	NZ_KQ961027.1	ATO67_RS10510	278106	278339	DUF2171 domain-containing protein
PANTAGC006243	NA	AGRBOH1_2288	NZ_KQ961028.1	ATO67_RS11465	142841	143065	hypothetical protein
PANTAGC003653	NA	AGRBOH1_2299	NZ_KQ961028.1	ATO67_RS11525	151008	152456	flagellar hook-length control protein FliK
PANTAGC004202	NA	AGRBOH1_2307	NZ_KQ961028.1	ATO67_RS11565	160698	162620	glycosyl transferase
PANTAGC006796	NA	AGRBOH1_2311	NZ_KQ961028.1	ATO67_RS11585	166361	173536	hypothetical protein
PANTAGC007146	NA	AGRBOH1_2344	NZ_KQ961028.1	ATO67_RS11755	209229	209720	histidine kinase
PANTAGC002102	NA	AGRBOH1_2397	NZ_KQ961028.1	ATO67_RS12020	268840	269499	transcriptional regulator
PANTAGC000408	NA	AGRBOH1_2561	NZ_KQ961029.1	ATO67_RS12845	140503	141138	2,3-bisphosphoglycerate-dependent phosphoglycerate mutase
PANTAGC002560	NA	AGRBOH1_2624	NZ_KQ961029.1	ATO67_RS13160	201304	201729	hypothetical protein
PANTAGC006301	NA	AGRBOH1_2625	NZ_KQ961029.1	ATO67_RS13165	201726	202232	hypothetical protein
PANTAGC003071	NA	AGRBOH1_2850	NZ_KQ961030.1	ATO67_RS14265	162511	162705	hypothetical protein
PANTAGC003421	NA	AGRBOH1_2855	NZ_KQ961030.1	ATO67_RS14290	165660	166259	phospholipase
PANTAGC003509	NA	AGRBOH1_2937	NZ_KQ961030.1	ATO67_RS14690	248578	249024	hypothetical protein
PANTAGC001585	NA	AGRBOH1_3006	NZ_KQ961031.1	ATO67_RS15040	52723	54930	hypothetical protein
PANTAGC001413	NA	AGRBOH1_3037	NZ_KQ961031.1	ATO67_RS15195	96700	98070	amino acid permease
PANTAGC001015	NA	AGRBOH1_3072	NZ_KQ961031.1	ATO67_RS15365	133424	133633	hypothetical protein
PANTAGC005396	NA	AGRBOH1_3225	NZ_KQ961032.1	ATO67_RS16110	39035	42109	hypothetical protein
PANTAGC004218	NA	AGRBOH1_3277	NZ_KQ961032.1	ATO67_RS16370	91643	91939	cupin
PANTAGC007278	NA	AGRBOH1_3280	NZ_KQ961032.1	ATO67_RS16390	93527	95476	AI-2E family transporter
PANTAGC003261	NA	AGRBOH1_3281	NZ_KQ961032.1	ATO67_RS16395	95703	96122	DUF4174 domain-containing protein
PANTAGC002184	NA	AGRBOH1_3307	NZ_KQ961032.1	ATO67_RS16525	124645	126147	sensor domain-containing diguanylate cyclase
PANTAGC005506	NA	AGRBOH1_3372	NZ_KQ961032.1	ATO67_RS16840	177548	177952	rhodanese
PANTAGC000124	NA	AGRBOH1_3395	NZ_KQ961032.1	ATO67_RS16955	196392	197825	sorbosone dehydrogenase family protein
PANTAGC007646	NA	AGRBOH1_3396	NZ_KQ961032.1	ATO67_RS16960	197825	198256	DUF2231 domain-containing protein
PANTAGC005480	NA	AGRBOH1_3443	NZ_KQ961033.1	ATO67_RS17200	42803	44908	alpha-galactosidase
PANTAGC002350	NA	AGRBOH1_3445	NZ_KQ961033.1	ATO67_RS17210	45992	47923	beta-galactosidase
PANTAGC000266	NA	AGRBOH1_3449	NZ_KQ961033.1	ATO67_RS17230	52379	54136	histidine kinase
PANTAGC006850	NA	AGRBOH1_3492	NZ_KQ961033.1	ATO67_RS17445	99661	100089	DUF4112 domain-containing protein
PANTAGC000449	NA	AGRBOH1_3497	NZ_KQ961033.1	ATO67_RS17470	102793	103560	GntR family transcriptional regulator
PANTAGC004209	NA	AGRBOH1_3498	NZ_KQ961033.1	ATO67_RS17475	103584	104363	hydrogenase expression protein HupH
PANTAGC004209	NA	AGRBOH1_3499	NZ_KQ961033.1	ATO67_RS17480	104360	105133	hydrogenase expression protein HupH
PANTAGC004206	NA	AGRBOH1_3500	NZ_KQ961033.1	ATO67_RS17485	105153	106553	FAD-binding protein
PANTAGC000487	NA	AGRBOH1_3501	NZ_KQ961033.1	ATO67_RS17490	106570	107475	carboxyvinyl-carboxyphosphonate phosphorylmutase
PANTAGC002146	NA	AGRBOH1_3506	NZ_KQ961033.1	ATO67_RS17515	110862	112082	ABC transporter substrate-binding protein
PANTAGC001238	NA	AGRBOH1_3511	NZ_KQ961033.1	ATO67_RS17540	116078	116755	isochorismatase
PANTAGC006740	NA	AGRBOH1_3514	NZ_KQ961033.1	ATO67_RS17555	120121	121899	sensor domain-containing phosphodiesterase
PANTAGC001837	NA	AGRBOH1_3519	NZ_KQ961033.1	ATO67_RS17580	126836	127183	XdhC family protein
PANTAGC003727	NA	AGRBOH1_3520	NZ_KQ961033.1	ATO67_RS17585	127183	127887	XdhC/CoxF family protein
PANTAGC006811	NA	AGRBOH1_3525	NZ_KQ961033.1	ATO67_RS17615	132704	133525	SHOCT domain-containing protein
PANTAGC003899	NA	AGRBOH1_3701	NZ_KQ961034.1	ATO67_RS18495	119733	120161	response regulator
PANTAGC001992	NA	AGRBOH1_3730	NZ_KQ961034.1	ATO67_RS18640	145387	145620	hypothetical protein
PANTAGC005789	NA	AGRBOH1_3774	NZ_KQ961034.1	ATO67_RS18875	199682	199966	hypothetical protein
PANTAGC003421	NA	AGRBOH1_3844	NZ_KQ961035.1	ATO67_RS19225	77906	78502	phospholipase
PANTAGC007180	NA	AGRBOH1_3853	NZ_KQ961035.1	ATO67_RS19265	82362	83117	DNA polymerase III subunit epsilon
PANTAGC000787	NA	AGRBOH1_3855	NZ_KQ961035.1	ATO67_RS19275	83499	84266	EAL domain-containing protein
PANTAGC003071	NA	AGRBOH1_3868	NZ_KQ961035.1	ATO67_RS19335	94313	94537	hypothetical protein
PANTAGC005075	NA	AGRBOH1_3881	NZ_KQ961035.1	ATO67_RS19395	107991	108278	DUF2218 domain-containing protein
PANTAGC000148	NA	AGRBOH1_3980	NZ_KQ961036.1	ATO67_RS19875	34468	34878	hypothetical protein
PANTAGC000114	NA	AGRBOH1_3990	NZ_KQ961036.1	ATO67_RS19925	43506	44816	hypothetical protein
PANTAGC004866	NA	AGRBOH1_3991	NZ_KQ961036.1	ATO67_RS19930	44813	45601	hypothetical protein
PANTAGC000182	NA	AGRBOH1_4039	NZ_KQ961036.1	ATO67_RS20150	87768	90272	cytochrome c oxidase subunit I
PANTAGC005225	NA	AGRBOH1_4042	NZ_KQ961036.1	ATO67_RS20165	91470	91967	hypothetical protein
PANTAGC004747	NA	AGRBOH1_4126	NZ_KQ961037.1	ATO67_RS20590	31638	33725	methyl-accepting chemotaxis protein
PANTAGC006664	NA	AGRBOH1_4172	NZ_KQ961037.1	ATO67_RS20810	83908	84141	hypothetical protein
PANTAGC004864	NA	AGRBOH1_4236	NZ_KQ961038.1	ATO67_RS21135	9364	9576	hypothetical protein
PANTAGC006835	NA	AGRBOH1_4237	NZ_KQ961038.1	ATO67_RS21140	9828	10985	glycoside hydrolase
PANTAGC007086	NA	AGRBOH1_4242	NZ_KQ961038.1	ATO67_RS21165	14491	15393	UPF0104 family protein
PANTAGC004375	NA	AGRBOH1_4243	NZ_KQ961038.1	ATO67_RS21170	15580	16608	glycosyltransferase
PANTAGC000609	NA	AGRBOH1_4260	NZ_KQ961038.1	ATO67_RS21255	31530	32075	N-acetyltransferase
PANTAGC007107	NA	AGRBOH1_4263	NZ_KQ961038.1	ATO67_RS21270	35156	36109	hypothetical protein
PANTAGC003084	NA	AGRBOH1_4264	NZ_KQ961038.1	ATO67_RS21275	36214	36417	hypothetical protein
PANTAGC001774	NA	AGRBOH1_4273	NZ_KQ961038.1	ATO67_RS21320	44514	45626	chemotaxis protein
PANTAGC006117	NA	AGRBOH1_4276	NZ_KQ961038.1	ATO67_RS21335	51139	52257	metallophosphoesterase
PANTAGC006892	NA	AGRBOH1_4343	NZ_KQ961039.1	ATO67_RS21640	14961	15302	BON domain-containing protein
PANTAGC004669	NA	AGRBOH1_4365	NZ_KQ961039.1	ATO67_RS21745	35492	37567	hypothetical protein
PANTAGC006931	NA	AGRBOH1_4366	NZ_KQ961039.1	ATO67_RS21750	37604	38869	hypothetical protein
PANTAGC006499	NA	AGRBOH1_4367	NZ_KQ961039.1	ATO67_RS21755	38912	39826	hypothetical protein
PANTAGC003893	NA	AGRBOH1_4374	NZ_KQ961039.1	ATO67_RS21790	48360	48596	hypothetical protein
PANTAGC005228	NA	AGRBOH1_4377	NZ_KQ961039.1	ATO67_RS21805	50580	50804	hypothetical protein
PANTAGC000881	NA	AGRBOH1_371	NZ_KQ961023.1	ATO67_RS22220	383394	383588	DUF1289 domain-containing protein
PANTAGC003753	NA	AGRBOH1_1893	NZ_KQ961027.1	ATO67_RS22340	50845	50991	DUF2256 domain-containing protein
PANTAGC001680	NA	AGRBOH1_3638	NZ_KQ961034.1	ATO67_RS22525	51889	52119	hypothetical protein
PANTAGC005213	NA	AGRBOH1_3874	NZ_KQ961035.1	ATO67_RS22565	102760	102942	hypothetical protein
PANTAGC002236	NA	AGRBOH1_4345	NZ_KQ961039.1	ATO67_RS22700	16059	16256	hypothetical protein
PANTAGC002236	NA	AGRBOH1_4396	NZ_KQ961040.1	ATO67_RS22720	7829	8026	hypothetical protein
# clade3
# gene families present in all genomes but 1 of focal clade:				...	...	...	AGRBOH1,AGRBOH2,AGRROS1,AGRROS2,AGRRUB1,AGRRUB2,RHISKI
# and absent in all but 3 genomes of contrast genome set ('backgroundclade'):				...	...	...	AGRALB,AGRARS,AGRDEL,AGRFAB1,AGRFAB2,AGRGEN1,AGRGEN2,AGRLAR,AGROBA1,AGROBA10,AGROBA11,AGROBA12,AGROBA13,AGROBA2,AGROBA3,AGROBA4,AGROBA5,AGROBA6,AGROBA7,AGROBA8,AGROBA9,AGRRHI,AGRSAL,AGRTOM1,AGRTOM2,AGRTOM3,AGRTUM1,AGRTUM2,AGRTUM3,AGRTUM4,RHINEP,RHIPUS,RHIZOB1,RHIZOB2
gene_family_id	og_id	cds_code	genomic_accession	locus_tag	cds_begin	cds_end	product
PANTAGC001069	NA	AGRBOH1_27	NZ_KQ961023.1	ATO67_RS00130	24998	25855	hypothetical protein
PANTAGC002734	NA	AGRBOH1_81	NZ_KQ961023.1	ATO67_RS00400	76371	76961	peroxidase
PANTAGC003260	NA	AGRBOH1_174	NZ_KQ961023.1	ATO67_RS00840	177734	177916	hypothetical protein
PANTAGC004514	NA	AGRBOH1_227	NZ_KQ961023.1	ATO67_RS01110	231027	231281	GlsB/YeaQ/YmgE family stress response membrane protein
PANTAGC002326	NA	AGRBOH1_286	NZ_KQ961023.1	ATO67_RS01405	292178	292933	DUF4239 domain-containing protein
PANTAGC005835	NA	AGRBOH1_347	NZ_KQ961023.1	ATO67_RS01710	359173	359688	N-acetyltransferase
PANTAGC003794	NA	AGRBOH1_382	NZ_KQ961023.1	ATO67_RS01875	396599	398707	PAS domain S-box protein
PANTAGC003449	NA	AGRBOH1_427	NZ_KQ961023.1	ATO67_RS02115	446717	447352	hypothetical protein
PANTAGC004436	NA	AGRBOH1_430	NZ_KQ961023.1	ATO67_RS02130	450386	451003	hypothetical protein
PANTAGC007748	NA	AGRBOH1_436	NZ_KQ961023.1	ATO67_RS02170	454846	455181	DUF2934 domain-containing protein
PANTAGC006934	NA	AGRBOH1_496	NZ_KQ961023.1	ATO67_RS02475	504509	505195	glycosyltransferase
PANTAGC000148	NA	AGRBOH1_500	NZ_KQ961023.1	ATO67_RS02495	508203	508679	hypothetical protein
PANTAGC003177	NA	AGRBOH1_505	NZ_KQ961023.1	ATO67_RS02525	512308	513840	DUF1800 domain-containing protein
PANTAGC001695	NA	AGRBOH1_570	NZ_KQ961023.1	ATO67_RS02845	580930	582213	iron transporter
PANTAGC001994	NA	AGRBOH1_670	NZ_KQ961024.1	ATO67_RS03335	32822	35074	glycosyl transferase family 1
PANTAGC005865	NA	AGRBOH1_671	NZ_KQ961024.1	ATO67_RS03340	35071	38313	glycosyl transferase family 1
PANTAGC006397	NA	AGRBOH1_672	NZ_KQ961024.1	ATO67_RS03345	38310	39566	glycosyltransferase family 1 protein
PANTAGC000933	NA	AGRBOH1_673	NZ_KQ961024.1	ATO67_RS03350	39639	40799	glycosyl transferase family 1
PANTAGC002129	NA	AGRBOH1_734	NZ_KQ961024.1	ATO67_RS03650	95198	95431	hypothetical protein
PANTAGC005045	NA	AGRBOH1_833	NZ_KQ961024.1	ATO67_RS04145	197043	197561	hypothetical protein
PANTAGC003543	NA	AGRBOH1_865	NZ_KQ961024.1	ATO67_RS04305	233654	234679	hypothetical protein
PANTAGC004925	NA	AGRBOH1_878	NZ_KQ961024.1	ATO67_RS04370	248291	249352	NAD-dependent dehydratase
PANTAGC000466	NA	AGRBOH1_880	NZ_KQ961024.1	ATO67_RS04380	249824	250498	hypothetical protein
PANTAGC003506	NA	AGRBOH1_884	NZ_KQ961024.1	ATO67_RS04400	254911	255282	cupin domain-containing protein
PANTAGC004361	NA	AGRBOH1_911	NZ_KQ961024.1	ATO67_RS04535	282131	282853	hypothetical protein
PANTAGC000037	NA	AGRBOH1_953	NZ_KQ961024.1	ATO67_RS04745	322417	323286	alpha-1,2-fucosyltransferase
PANTAGC003894	NA	AGRBOH1_956	NZ_KQ961024.1	ATO67_RS04760	324897	325916	hypothetical protein
PANTAGC002519	NA	AGRBOH1_960	NZ_KQ961024.1	ATO67_RS04780	329199	330221	glycosyltransferase
PANTAGC007266	NA	AGRBOH1_982	NZ_KQ961024.1	ATO67_RS04895	360135	361211	hypothetical protein
PANTAGC002981	NA	AGRBOH1_987	NZ_KQ961024.1	ATO67_RS04920	368170	368493	hypothetical protein
PANTAGC002298	NA	AGRBOH1_1072	NZ_KQ961024.1	ATO67_RS05345	468561	468890	hypothetical protein
PANTAGC000259	NA	AGRBOH1_1090	NZ_KQ961024.1	ATO67_RS05440	485991	486260	hypothetical protein
PANTAGC005228	NA	AGRBOH1_1109	NZ_KQ961024.1	ATO67_RS05535	506647	506862	hypothetical protein
PANTAGC003986	NA	AGRBOH1_1121	NZ_KQ961024.1	ATO67_RS05595	515757	516194	hypothetical protein
PANTAGC004238	NA	AGRBOH1_1235	NZ_KQ961025.1	ATO67_RS06200	112189	114210	sensor histidine kinase
PANTAGC005995	NA	AGRBOH1_1247	NZ_KQ961025.1	ATO67_RS06260	127092	129089	BCCT family transporter
PANTAGC002750	NA	AGRBOH1_1346	NZ_KQ961025.1	ATO67_RS06760	247723	248238	hypothetical protein
PANTAGC007270	NA	AGRBOH1_1542	NZ_KQ961026.1	ATO67_RS07730	52661	55153	malto-oligosyltrehalose synthase
PANTAGC005975	NA	AGRBOH1_1547	NZ_KQ961026.1	ATO67_RS07755	59571	60635	ABC transporter substrate-binding protein
PANTAGC003233	NA	AGRBOH1_1548	NZ_KQ961026.1	ATO67_RS07760	60726	61697	hypothetical protein
PANTAGC001268	NA	AGRBOH1_1551	NZ_KQ961026.1	ATO67_RS07775	63864	64973	sugar ABC transporter permease
PANTAGC006135	NA	AGRBOH1_1552	NZ_KQ961026.1	ATO67_RS07780	65062	66723	sugar ABC transporter substrate-binding protein
PANTAGC001587	NA	AGRBOH1_1615	NZ_KQ961026.1	ATO67_RS08095	135327	136409	branched-chain amino acid ABC transporter permease
PANTAGC007236	NA	AGRBOH1_1620	NZ_KQ961026.1	ATO67_RS08120	140018	140893	allophanate hydrolase
PANTAGC007269	NA	AGRBOH1_1622	NZ_KQ961026.1	ATO67_RS08130	142270	142503	biotin carboxyl carrier domain-containing protein
PANTAGC005700	NA	AGRBOH1_1628	NZ_KQ961026.1	ATO67_RS08160	148621	149475	molybdopterin dehydrogenase
PANTAGC006688	NA	AGRBOH1_1700	NZ_KQ961026.1	ATO67_RS08520	240037	241602	hypothetical protein
PANTAGC003687	NA	AGRBOH1_1821	NZ_KQ961026.1	ATO67_RS09125	377783	378073	hypothetical protein
PANTAGC002425	NA	AGRBOH1_1831	NZ_KQ961026.1	ATO67_RS09175	389117	389758	TetR/AcrR family transcriptional regulator
PANTAGC007793	NA	AGRBOH1_1956	NZ_KQ961027.1	ATO67_RS09805	115009	116157	PLP-dependent cysteine synthase family protein
PANTAGC000676	NA	AGRBOH1_2006	NZ_KQ961027.1	ATO67_RS10050	172064	173083	ribosome small subunit-dependent GTPase A
PANTAGC005403	NA	AGRBOH1_2007	NZ_KQ961027.1	ATO67_RS10055	173451	174230	hypothetical protein
PANTAGC004034	NA	AGRBOH1_2008	NZ_KQ961027.1	ATO67_RS10060	174392	174592	hypothetical protein
PANTAGC000692	NA	AGRBOH1_2009	NZ_KQ961027.1	ATO67_RS10065	174780	176858	tail-specific protease
PANTAGC002148	NA	AGRBOH1_2010	NZ_KQ961027.1	ATO67_RS10070	177315	177548	hypothetical protein
PANTAGC005288	NA	AGRBOH1_2018	NZ_KQ961027.1	ATO67_RS10110	183407	184402	glycosyl transferase
PANTAGC003807	NA	AGRBOH1_2019	NZ_KQ961027.1	ATO67_RS10115	184399	186561	glycoside hydrolase
PANTAGC007307	NA	AGRBOH1_2025	NZ_KQ961027.1	ATO67_RS10145	192634	193875	glycosyltransferase family 1 protein
PANTAGC003105	NA	AGRBOH1_2026	NZ_KQ961027.1	ATO67_RS10150	193859	194737	class I SAM-dependent methyltransferase
PANTAGC002233	NA	AGRBOH1_2044	NZ_KQ961027.1	ATO67_RS10240	212863	214683	IucA/IucC family siderophore biosynthesis protein
PANTAGC006951	NA	AGRBOH1_2047	NZ_KQ961027.1	ATO67_RS10255	216486	217808	alcaligin biosynthesis protein
PANTAGC005290	NA	AGRBOH1_2095	NZ_KQ961027.1	ATO67_RS10495	274782	275420	hypothetical protein
PANTAGC005014	NA	AGRBOH1_2096	NZ_KQ961027.1	ATO67_RS10500	275420	276064	DNA oxidative demethylase AlkB
PANTAGC007149	NA	AGRBOH1_2098	NZ_KQ961027.1	ATO67_RS10510	278106	278339	DUF2171 domain-containing protein
PANTAGC006243	NA	AGRBOH1_2288	NZ_KQ961028.1	ATO67_RS11465	142841	143065	hypothetical protein
PANTAGC003653	NA	AGRBOH1_2299	NZ_KQ961028.1	ATO67_RS11525	151008	152456	flagellar hook-length control protein FliK
PANTAGC004202	NA	AGRBOH1_2307	NZ_KQ961028.1	ATO67_RS11565	160698	162620	glycosyl transferase
PANTAGC006796	NA	AGRBOH1_2311	NZ_KQ961028.1	ATO67_RS11585	166361	173536	hypothetical protein
PANTAGC007146	NA	AGRBOH1_2344	NZ_KQ961028.1	ATO67_RS11755	209229	209720	histidine kinase
PANTAGC002102	NA	AGRBOH1_2397	NZ_KQ961028.1	ATO67_RS12020	268840	269499	transcriptional regulator
PANTAGC000408	NA	AGRBOH1_2561	NZ_KQ961029.1	ATO67_RS12845	140503	141138	2,3-bisphosphoglycerate-dependent phosphoglycerate mutase
PANTAGC002560	NA	AGRBOH1_2624	NZ_KQ961029.1	ATO67_RS13160	201304	201729	hypothetical protein
PANTAGC006301	NA	AGRBOH1_2625	NZ_KQ961029.1	ATO67_RS13165	201726	202232	hypothetical protein
PANTAGC003071	NA	AGRBOH1_2850	NZ_KQ961030.1	ATO67_RS14265	162511	162705	hypothetical protein
PANTAGC003421	NA	AGRBOH1_2855	NZ_KQ961030.1	ATO67_RS14290	165660	166259	phospholipase
PANTAGC003509	NA	AGRBOH1_2937	NZ_KQ961030.1	ATO67_RS14690	248578	249024	hypothetical protein
PANTAGC001585	NA	AGRBOH1_3006	NZ_KQ961031.1	ATO67_RS15040	52723	54930	hypothetical protein
PANTAGC005291	NA	AGRBOH1_3024	NZ_KQ961031.1	ATO67_RS15130	74252	74431	hypothetical protein
PANTAGC001413	NA	AGRBOH1_3037	NZ_KQ961031.1	ATO67_RS15195	96700	98070	amino acid permease
PANTAGC001015	NA	AGRBOH1_3072	NZ_KQ961031.1	ATO67_RS15365	133424	133633	hypothetical protein
PANTAGC005396	NA	AGRBOH1_3225	NZ_KQ961032.1	ATO67_RS16110	39035	42109	hypothetical protein
PANTAGC004218	NA	AGRBOH1_3277	NZ_KQ961032.1	ATO67_RS16370	91643	91939	cupin
PANTAGC003261	NA	AGRBOH1_3281	NZ_KQ961032.1	ATO67_RS16395	95703	96122	DUF4174 domain-containing protein
PANTAGC002184	NA	AGRBOH1_3307	NZ_KQ961032.1	ATO67_RS16525	124645	126147	sensor domain-containing diguanylate cyclase
PANTAGC005506	NA	AGRBOH1_3372	NZ_KQ961032.1	ATO67_RS16840	177548	177952	rhodanese
PANTAGC000124	NA	AGRBOH1_3395	NZ_KQ961032.1	ATO67_RS16955	196392	197825	sorbosone dehydrogenase family protein
PANTAGC007646	NA	AGRBOH1_3396	NZ_KQ961032.1	ATO67_RS16960	197825	198256	DUF2231 domain-containing protein
PANTAGC005480	NA	AGRBOH1_3443	NZ_KQ961033.1	ATO67_RS17200	42803	44908	alpha-galactosidase
PANTAGC002350	NA	AGRBOH1_3445	NZ_KQ961033.1	ATO67_RS17210	45992	47923	beta-galactosidase
PANTAGC000266	NA	AGRBOH1_3449	NZ_KQ961033.1	ATO67_RS17230	52379	54136	histidine kinase
PANTAGC006850	NA	AGRBOH1_3492	NZ_KQ961033.1	ATO67_RS17445	99661	100089	DUF4112 domain-containing protein
PANTAGC000449	NA	AGRBOH1_3497	NZ_KQ961033.1	ATO67_RS17470	102793	103560	GntR family transcriptional regulator
PANTAGC004209	NA	AGRBOH1_3498	NZ_KQ961033.1	ATO67_RS17475	103584	104363	hydrogenase expression protein HupH
PANTAGC004209	NA	AGRBOH1_3499	NZ_KQ961033.1	ATO67_RS17480	104360	105133	hydrogenase expression protein HupH
PANTAGC004206	NA	AGRBOH1_3500	NZ_KQ961033.1	ATO67_RS17485	105153	106553	FAD-binding protein
PANTAGC000487	NA	AGRBOH1_3501	NZ_KQ961033.1	ATO67_RS17490	106570	107475	carboxyvinyl-carboxyphosphonate phosphorylmutase
PANTAGC002146	NA	AGRBOH1_3506	NZ_KQ961033.1	ATO67_RS17515	110862	112082	ABC transporter substrate-binding protein
PANTAGC001238	NA	AGRBOH1_3511	NZ_KQ961033.1	ATO67_RS17540	116078	116755	isochorismatase
PANTAGC006740	NA	AGRBOH1_3514	NZ_KQ961033.1	ATO67_RS17555	120121	121899	sensor domain-containing phosphodiesterase
PANTAGC001837	NA	AGRBOH1_3519	NZ_KQ961033.1	ATO67_RS17580	126836	127183	XdhC family protein
PANTAGC003727	NA	AGRBOH1_3520	NZ_KQ961033.1	ATO67_RS17585	127183	127887	XdhC/CoxF family protein
PANTAGC006811	NA	AGRBOH1_3525	NZ_KQ961033.1	ATO67_RS17615	132704	133525	SHOCT domain-containing protein
PANTAGC001992	NA	AGRBOH1_3730	NZ_KQ961034.1	ATO67_RS18640	145387	145620	hypothetical protein
PANTAGC005789	NA	AGRBOH1_3774	NZ_KQ961034.1	ATO67_RS18875	199682	199966	hypothetical protein
PANTAGC007701	NA	AGRBOH1_3813	NZ_KQ961035.1	ATO67_RS19070	36848	37879	hypothetical protein
PANTAGC003631	NA	AGRBOH1_3821	NZ_KQ961035.1	ATO67_RS19110	52992	53243	hypothetical protein
PANTAGC005011	NA	AGRBOH1_3822	NZ_KQ961035.1	ATO67_RS19115	53424	55373	hypothetical protein
PANTAGC003421	NA	AGRBOH1_3844	NZ_KQ961035.1	ATO67_RS19225	77906	78502	phospholipase
PANTAGC007180	NA	AGRBOH1_3853	NZ_KQ961035.1	ATO67_RS19265	82362	83117	DNA polymerase III subunit epsilon
PANTAGC000787	NA	AGRBOH1_3855	NZ_KQ961035.1	ATO67_RS19275	83499	84266	EAL domain-containing protein
PANTAGC003071	NA	AGRBOH1_3868	NZ_KQ961035.1	ATO67_RS19335	94313	94537	hypothetical protein
PANTAGC005075	NA	AGRBOH1_3881	NZ_KQ961035.1	ATO67_RS19395	107991	108278	DUF2218 domain-containing protein
PANTAGC000148	NA	AGRBOH1_3980	NZ_KQ961036.1	ATO67_RS19875	34468	34878	hypothetical protein
PANTAGC000114	NA	AGRBOH1_3990	NZ_KQ961036.1	ATO67_RS19925	43506	44816	hypothetical protein
PANTAGC004866	NA	AGRBOH1_3991	NZ_KQ961036.1	ATO67_RS19930	44813	45601	hypothetical protein
PANTAGC006800	NA	AGRBOH1_4043	NZ_KQ961036.1	ATO67_RS20170	91972	92601	hypothetical protein
PANTAGC003550	NA	AGRBOH1_4045	NZ_KQ961036.1	ATO67_RS20180	95547	96347	formate/nitrite transporter family protein
PANTAGC004747	NA	AGRBOH1_4126	NZ_KQ961037.1	ATO67_RS20590	31638	33725	methyl-accepting chemotaxis protein
PANTAGC006664	NA	AGRBOH1_4172	NZ_KQ961037.1	ATO67_RS20810	83908	84141	hypothetical protein
PANTAGC004864	NA	AGRBOH1_4236	NZ_KQ961038.1	ATO67_RS21135	9364	9576	hypothetical protein
PANTAGC006835	NA	AGRBOH1_4237	NZ_KQ961038.1	ATO67_RS21140	9828	10985	glycoside hydrolase
PANTAGC003756	NA	AGRBOH1_4240	NZ_KQ961038.1	ATO67_RS21155	12047	12568	kinase
PANTAGC007086	NA	AGRBOH1_4242	NZ_KQ961038.1	ATO67_RS21165	14491	15393	UPF0104 family protein
PANTAGC004375	NA	AGRBOH1_4243	NZ_KQ961038.1	ATO67_RS21170	15580	16608	glycosyltransferase
PANTAGC007248	NA	AGRBOH1_4259	NZ_KQ961038.1	ATO67_RS21250	30993	31508	GNAT family N-acetyltransferase
PANTAGC000609	NA	AGRBOH1_4260	NZ_KQ961038.1	ATO67_RS21255	31530	32075	N-acetyltransferase
PANTAGC007107	NA	AGRBOH1_4263	NZ_KQ961038.1	ATO67_RS21270	35156	36109	hypothetical protein
PANTAGC003084	NA	AGRBOH1_4264	NZ_KQ961038.1	ATO67_RS21275	36214	36417	hypothetical protein
PANTAGC001774	NA	AGRBOH1_4273	NZ_KQ961038.1	ATO67_RS21320	44514	45626	chemotaxis protein
PANTAGC006117	NA	AGRBOH1_4276	NZ_KQ961038.1	ATO67_RS21335	51139	52257	metallophosphoesterase
PANTAGC002348	NA	AGRBOH1_4323	NZ_KQ961039.1	ATO67_RS21540	1932	2258	hypothetical protein
PANTAGC006892	NA	AGRBOH1_4343	NZ_KQ961039.1	ATO67_RS21640	14961	15302	BON domain-containing protein
PANTAGC004669	NA	AGRBOH1_4365	NZ_KQ961039.1	ATO67_RS21745	35492	37567	hypothetical protein
PANTAGC006931	NA	AGRBOH1_4366	NZ_KQ961039.1	ATO67_RS21750	37604	38869	hypothetical protein
PANTAGC006499	NA	AGRBOH1_4367	NZ_KQ961039.1	ATO67_RS21755	38912	39826	hypothetical protein
PANTAGC003893	NA	AGRBOH1_4374	NZ_KQ961039.1	ATO67_RS21790	48360	48596	hypothetical protein
PANTAGC005228	NA	AGRBOH1_4377	NZ_KQ961039.1	ATO67_RS21805	50580	50804	hypothetical protein
PANTAGC000881	NA	AGRBOH1_371	NZ_KQ961023.1	ATO67_RS22220	383394	383588	DUF1289 domain-containing protein
PANTAGC003753	NA	AGRBOH1_1893	NZ_KQ961027.1	ATO67_RS22340	50845	50991	DUF2256 domain-containing protein
PANTAGC001680	NA	AGRBOH1_3638	NZ_KQ961034.1	ATO67_RS22525	51889	52119	hypothetical protein
PANTAGC005213	NA	AGRBOH1_3874	NZ_KQ961035.1	ATO67_RS22565	102760	102942	hypothetical protein
PANTAGC002236	NA	AGRBOH1_4345	NZ_KQ961039.1	ATO67_RS22700	16059	16256	hypothetical protein
PANTAGC002236	NA	AGRBOH1_4396	NZ_KQ961040.1	ATO67_RS22720	7829	8026	hypothetical protein
# clade4
# gene families present in all genomes but 0 of focal clade:				...	...	...	AGRRUB1,AGRRUB2,RHISKI
# and absent in all but 4 genomes of contrast genome set ('backgroundclade'):				...	...	...	AGRALB,AGRARS,AGRBOH1,AGRBOH2,AGRDEL,AGRFAB1,AGRFAB2,AGRGEN1,AGRGEN2,AGRLAR,AGROBA1,AGROBA10,AGROBA11,AGROBA12,AGROBA13,AGROBA2,AGROBA3,AGROBA4,AGROBA5,AGROBA6,AGROBA7,AGROBA8,AGROBA9,AGRRHI,AGRROS1,AGRROS2,AGRSAL,AGRTOM1,AGRTOM2,AGRTOM3,AGRTUM1,AGRTUM2,AGRTUM3,AGRTUM4,RHINEP,RHIPUS,RHIZOB1,RHIZOB2
gene_family_id	og_id	cds_code	genomic_accession	locus_tag	cds_begin	cds_end	product
PANTAGC003257	NA	AGRRUB1_4790	NZ_BBJU01000002.1	RRU01S_RS00760	57203	59011	methyl-accepting chemotaxis protein
PANTAGC001413	NA	AGRRUB1_4819	NZ_BBJU01000002.1	RRU01S_RS00905	85796	87166	amino acid permease
PANTAGC005291	NA	AGRRUB1_4833	NZ_BBJU01000002.1	RRU01S_RS00970	109456	109644	hypothetical protein
PANTAGC006892	NA	AGRRUB1_4846	NZ_BBJU01000002.1	RRU01S_RS01040	121512	121853	BON domain-containing protein
PANTAGC005985	NA	AGRRUB1_4386	NZ_BBJU01000003.1	RRU01S_RS01305	2807	3079	hypothetical protein
PANTAGC000464	NA	AGRRUB1_4480	NZ_BBJU01000003.1	RRU01S_RS01775	91250	91759	N-acetyltransferase
PANTAGC002129	NA	AGRRUB1_4496	NZ_BBJU01000003.1	RRU01S_RS01855	103877	104113	hypothetical protein
PANTAGC002207	NA	AGRRUB1_4591	NZ_BBJU01000003.1	RRU01S_RS02330	205136	205414	hypothetical protein
PANTAGC002223	NA	AGRRUB1_4700	NZ_BBJU01000003.1	RRU01S_RS02870	316095	316919	glycosyltransferase family 2 protein
PANTAGC000167	NA	AGRRUB1_4714	NZ_BBJU01000003.1	RRU01S_RS02940	333616	333867	hypothetical protein
PANTAGC005736	NA	AGRRUB1_4287	NZ_BBJU01000004.1	RRU01S_RS03455	90837	91043	hypothetical protein
PANTAGC000259	NA	AGRRUB1_4309	NZ_BBJU01000004.1	RRU01S_RS03565	118942	119265	hypothetical protein
PANTAGC006033	NA	AGRRUB1_4153	NZ_BBJU01000006.1	RRU01S_RS04500	68311	68571	ribbon-helix-helix protein, CopG family
PANTAGC004439	NA	AGRRUB1_3502	NZ_BBJU01000007.1	RRU01S_RS04770	44176	45831	DUF1800 domain-containing protein
PANTAGC006848	NA	AGRRUB1_3511	NZ_BBJU01000007.1	RRU01S_RS04820	54096	55733	sensor histidine kinase
PANTAGC007285	NA	AGRRUB1_3513	NZ_BBJU01000007.1	RRU01S_RS04830	56449	57012	hypothetical protein
PANTAGC002796	NA	AGRRUB1_3604	NZ_BBJU01000007.1	RRU01S_RS05275	155328	156002	GntR family transcriptional regulator
PANTAGC002299	NA	AGRRUB1_3636	NZ_BBJU01000007.1	RRU01S_RS05430	185495	185791	hypothetical protein
PANTAGC003511	NA	AGRRUB1_3642	NZ_BBJU01000007.1	RRU01S_RS05460	191894	192085	hypothetical protein
PANTAGC003003	NA	AGRRUB1_3646	NZ_BBJU01000007.1	RRU01S_RS05480	196423	196857	hypothetical protein
PANTAGC002146	NA	AGRRUB1_3840	NZ_BBJU01000007.1	RRU01S_RS06445	421949	423166	ABC transporter substrate-binding protein
PANTAGC004206	NA	AGRRUB1_3846	NZ_BBJU01000007.1	RRU01S_RS06475	427473	428873	FAD-binding protein
PANTAGC005700	NA	AGRRUB1_3873	NZ_BBJU01000007.1	RRU01S_RS06615	461883	462737	molybdopterin dehydrogenase
PANTAGC006714	NA	AGRRUB1_3888	NZ_BBJU01000007.1	RRU01S_RS06690	477371	479026	4-diphosphocytidyl-2C-methyl-D-erythritol kinase
PANTAGC003014	NA	AGRRUB1_3925	NZ_BBJU01000007.1	RRU01S_RS06875	519656	520822	EamA/RhaT family transporter
PANTAGC007739	NA	AGRRUB1_3928	NZ_BBJU01000007.1	RRU01S_RS06890	525108	525497	RidA family protein
PANTAGC003255	NA	AGRRUB1_3930	NZ_BBJU01000007.1	RRU01S_RS06900	526137	527543	FAD-binding oxidoreductase
PANTAGC001818	NA	AGRRUB1_4006	NZ_BBJU01000007.1	RRU01S_RS07290	618021	618788	DUF1956 domain-containing protein
PANTAGC003256	NA	AGRRUB1_4007	NZ_BBJU01000007.1	RRU01S_RS07295	618682	620004	DUF2236 domain-containing protein
PANTAGC006655	NA	AGRRUB1_4049	NZ_BBJU01000007.1	RRU01S_RS07505	674535	674834	hypothetical protein
PANTAGC000711	NA	AGRRUB1_4075	NZ_BBJU01000007.1	RRU01S_RS07635	703084	703719	DedA family protein
PANTAGC007329	NA	AGRRUB1_4076	NZ_BBJU01000007.1	RRU01S_RS07640	703873	705312	phospholipase D
PANTAGC003484	NA	AGRRUB1_3448	NZ_BBJU01000008.1	RRU01S_RS07870	45600	46280	hypothetical protein
PANTAGC005601	NA	AGRRUB1_3353	NZ_BBJU01000010.1	RRU01S_RS08725	158892	160175	histidine-type phosphatase
PANTAGC006684	NA	AGRRUB1_3167	NZ_BBJU01000011.1	RRU01S_RS09105	31912	33699	hypothetical protein
PANTAGC001736	NA	AGRRUB1_2913	NZ_BBJU01000012.1	RRU01S_RS09425	22031	22306	DUF2442 domain-containing protein
PANTAGC006301	NA	AGRRUB1_3062	NZ_BBJU01000012.1	RRU01S_RS10175	167328	167873	hypothetical protein
PANTAGC003878	NA	AGRRUB1_2790	NZ_BBJU01000013.1	RRU01S_RS10630	18211	18435	hypothetical protein
PANTAGC003731	NA	AGRRUB1_2564	NZ_BBJU01000014.1	RRU01S_RS11530	85062	86300	peptidase
PANTAGC006885	NA	AGRRUB1_2612	NZ_BBJU01000014.1	RRU01S_RS11775	133086	134399	dienelactone hydrolase
PANTAGC003783	NA	AGRRUB1_2695	NZ_BBJU01000014.1	RRU01S_RS12195	218602	219258	hypothetical protein
PANTAGC004436	NA	AGRRUB1_2418	NZ_BBJU01000015.1	RRU01S_RS13090	100211	100792	hypothetical protein
PANTAGC005124	NA	AGRRUB1_2164	NZ_BBJU01000016.1	RRU01S_RS13435	1257	1808	TetR/AcrR family transcriptional regulator
PANTAGC003049	NA	AGRRUB1_1966	NZ_BBJU01000018.1	RRU01S_RS14975	1751	3325	hypothetical protein
PANTAGC006345	NA	AGRRUB1_1979	NZ_BBJU01000018.1	RRU01S_RS15045	15517	15855	type II toxin-antitoxin system RelE/ParE family toxin
PANTAGC001181	NA	AGRRUB1_1980	NZ_BBJU01000018.1	RRU01S_RS15050	15852	16133	XRE family transcriptional regulator
PANTAGC007107	NA	AGRRUB1_1994	NZ_BBJU01000018.1	RRU01S_RS15120	28052	29005	hypothetical protein
PANTAGC004175	NA	AGRRUB1_1909	NZ_BBJU01000019.1	RRU01S_RS15645	72986	74245	glycosyltransferase
PANTAGC002264	NA	AGRRUB1_1750	NZ_BBJU01000020.1	RRU01S_RS16175	60025	60603	biotin transporter BioY
PANTAGC007362	NA	AGRRUB1_1653	NZ_BBJU01000022.1	RRU01S_RS16660	32639	34330	hybrid sensor histidine kinase/response regulator
PANTAGC006141	NA	AGRRUB1_1665	NZ_BBJU01000022.1	RRU01S_RS16720	46383	46643	hypothetical protein
PANTAGC005704	NA	AGRRUB1_1441	NZ_BBJU01000023.1	RRU01S_RS16910	13048	14697	GGDEF domain-containing protein
PANTAGC003180	NA	AGRRUB1_1443	NZ_BBJU01000023.1	RRU01S_RS16920	16092	16682	ANTAR domain-containing protein
PANTAGC006387	NA	AGRRUB1_1469	NZ_BBJU01000023.1	RRU01S_RS17045	44392	44955	MarR family transcriptional regulator
PANTAGC002507	NA	AGRRUB1_1470	NZ_BBJU01000023.1	RRU01S_RS17050	45161	45862	creatininase family protein
PANTAGC005342	NA	AGRRUB1_1501	NZ_BBJU01000023.1	RRU01S_RS17205	79960	80976	formamidase
PANTAGC001148	NA	AGRRUB1_1502	NZ_BBJU01000023.1	RRU01S_RS17210	80987	81688	cysteine hydrolase
PANTAGC003970	NA	AGRRUB1_1503	NZ_BBJU01000023.1	RRU01S_RS17215	81688	82743	ring-opening amidohydrolase
PANTAGC001148	NA	AGRRUB1_1505	NZ_BBJU01000023.1	RRU01S_RS17225	84295	84963	cysteine hydrolase
PANTAGC001877	NA	AGRRUB1_1506	NZ_BBJU01000023.1	RRU01S_RS17230	84956	85309	allophanate hydrolase
PANTAGC003847	NA	AGRRUB1_1546	NZ_BBJU01000023.1	RRU01S_RS17430	124386	125669	MFS transporter
PANTAGC003157	NA	AGRRUB1_1558	NZ_BBJU01000023.1	RRU01S_RS17490	137641	137844	hypothetical protein
PANTAGC002328	NA	AGRRUB1_1561	NZ_BBJU01000023.1	RRU01S_RS17505	140425	141534	sugar ABC transporter substrate-binding protein
PANTAGC006733	NA	AGRRUB1_1562	NZ_BBJU01000023.1	RRU01S_RS17510	141802	143022	MFS transporter
PANTAGC007186	NA	AGRRUB1_1569	NZ_BBJU01000023.1	RRU01S_RS17545	149050	149550	PAS domain S-box protein
PANTAGC001270	NA	AGRRUB1_1571	NZ_BBJU01000023.1	RRU01S_RS17555	151371	151982	N-acetyltransferase
PANTAGC002814	NA	AGRRUB1_1572	NZ_BBJU01000023.1	RRU01S_RS17560	151990	153177	MFS transporter
PANTAGC002267	NA	AGRRUB1_1600	NZ_BBJU01000023.1	RRU01S_RS17700	183747	186395	PAS domain S-box protein
PANTAGC005873	NA	AGRRUB1_1602	NZ_BBJU01000023.1	RRU01S_RS17710	187116	187367	hypothetical protein
PANTAGC000140	NA	AGRRUB1_1169	NZ_BBJU01000025.1	RRU01S_RS19360	105221	106750	glycosyltransferase family 2 protein
PANTAGC004908	NA	AGRRUB1_967	NZ_BBJU01000026.1	RRU01S_RS19860	55783	56892	ABC transporter substrate-binding protein
PANTAGC006849	NA	AGRRUB1_985	NZ_BBJU01000026.1	RRU01S_RS19950	75299	76399	sugar ABC transporter substrate-binding protein
PANTAGC005763	NA	AGRRUB1_1059	NZ_BBJU01000026.1	RRU01S_RS20320	155587	159813	amino acid adenylation domain-containing protein
PANTAGC005768	NA	AGRRUB1_797	NZ_BBJU01000027.1	RRU01S_RS20460	26330	26635	transcriptional regulator
PANTAGC000686	NA	AGRRUB1_850	NZ_BBJU01000027.1	RRU01S_RS20715	83375	84178	GntR family transcriptional regulator
PANTAGC006811	NA	AGRRUB1_654	NZ_BBJU01000028.1	RRU01S_RS21120	5920	6756	SHOCT domain-containing protein
PANTAGC005873	NA	AGRRUB1_771	NZ_BBJU01000028.1	RRU01S_RS21710	139049	139303	hypothetical protein
PANTAGC002669	NA	AGRRUB1_545	NZ_BBJU01000029.1	RRU01S_RS21805	21169	22497	oligosaccharide repeat unit polymerase
PANTAGC003893	NA	AGRRUB1_551	NZ_BBJU01000029.1	RRU01S_RS21835	29705	29944	hypothetical protein
PANTAGC005228	NA	AGRRUB1_554	NZ_BBJU01000029.1	RRU01S_RS21850	31929	32153	hypothetical protein
PANTAGC002695	NA	AGRRUB1_614	NZ_BBJU01000029.1	RRU01S_RS22155	88620	89639	sugar ABC transporter substrate-binding protein
PANTAGC002011	NA	AGRRUB1_620	NZ_BBJU01000029.1	RRU01S_RS22185	95842	96963	glycerol dehydrogenase
PANTAGC003687	NA	AGRRUB1_493	NZ_BBJU01000030.1	RRU01S_RS22460	32533	32817	hypothetical protein
PANTAGC001936	NA	AGRRUB1_514	NZ_BBJU01000030.1	RRU01S_RS22565	56581	56952	transcriptional regulator
PANTAGC004357	NA	AGRRUB1_517	NZ_BBJU01000030.1	RRU01S_RS22580	59200	59520	BON domain-containing protein
PANTAGC005146	NA	AGRRUB1_520	NZ_BBJU01000030.1	RRU01S_RS22595	63078	63989	malonate decarboxylase subunit epsilon
PANTAGC000471	NA	AGRRUB1_521	NZ_BBJU01000030.1	RRU01S_RS22600	63986	64840	triphosphoribosyl-dephospho-CoA synthase MdcB
PANTAGC006416	NA	AGRRUB1_522	NZ_BBJU01000030.1	RRU01S_RS22605	64846	65571	malonate decarboxylase holo-[acyl-carrier-protein] synthase
PANTAGC004183	NA	AGRRUB1_523	NZ_BBJU01000030.1	RRU01S_RS22610	65480	66193	biotin-independent malonate decarboxylase subunit gamma
PANTAGC000549	NA	AGRRUB1_524	NZ_BBJU01000030.1	RRU01S_RS22615	66190	67071	biotin-independent malonate decarboxylase subunit beta
PANTAGC000712	NA	AGRRUB1_525	NZ_BBJU01000030.1	RRU01S_RS22620	67068	67397	malonate decarboxylase acyl carrier protein
PANTAGC004182	NA	AGRRUB1_526	NZ_BBJU01000030.1	RRU01S_RS22625	67408	69039	malonate decarboxylase subunit alpha
PANTAGC006881	NA	AGRRUB1_527	NZ_BBJU01000030.1	RRU01S_RS22630	69233	70567	DeoR family transcriptional regulator
PANTAGC001181	NA	AGRRUB1_452	NZ_BBJU01000031.1	RRU01S_RS22915	53937	54263	XRE family transcriptional regulator
PANTAGC003511	NA	AGRRUB1_463	NZ_BBJU01000031.1	RRU01S_RS22970	61047	61229	hypothetical protein
PANTAGC002891	NA	AGRRUB1_362	NZ_BBJU01000032.1	RRU01S_RS23120	26321	26770	MarR family transcriptional regulator
PANTAGC000233	NA	AGRRUB1_390	NZ_BBJU01000032.1	RRU01S_RS23255	56660	57664	sugar ABC transporter substrate-binding protein
PANTAGC003878	NA	AGRRUB1_317	NZ_BBJU01000033.1	RRU01S_RS23425	35641	35865	hypothetical protein
PANTAGC000872	NA	AGRRUB1_208	NZ_BBJU01000035.1	RRU01S_RS23810	14357	14884	AP2 domain-containing protein
PANTAGC006345	NA	AGRRUB1_119	NZ_BBJU01000038.1	RRU01S_RS24325	13223	13534	hypothetical protein
PANTAGC001181	NA	AGRRUB1_120	NZ_BBJU01000038.1	RRU01S_RS24330	13548	13829	XRE family transcriptional regulator
PANTAGC006352	NA	AGRRUB1_3166	NZ_BBJU01000011.1	RRU01S_RS25015	31090	31869	class I SAM-dependent methyltransferase
PANTAGC003156	NA	AGRRUB1_3647	NZ_BBJU01000007.1	RRU01S_RS25255	196848	197165	hypothetical protein
# clade5
# gene families present in all genomes but 0 of focal clade:				...	...	...	AGRBOH1,AGRBOH2,AGRROS1,AGRROS2
# and absent in all but 4 genomes of contrast genome set ('backgroundclade'):				...	...	...	AGRALB,AGRARS,AGRDEL,AGRFAB1,AGRFAB2,AGRGEN1,AGRGEN2,AGRLAR,AGROBA1,AGROBA10,AGROBA11,AGROBA12,AGROBA13,AGROBA2,AGROBA3,AGROBA4,AGROBA5,AGROBA6,AGROBA7,AGROBA8,AGROBA9,AGRRHI,AGRRUB1,AGRRUB2,AGRSAL,AGRTOM1,AGRTOM2,AGRTOM3,AGRTUM1,AGRTUM2,AGRTUM3,AGRTUM4,RHINEP,RHIPUS,RHISKI,RHIZOB1,RHIZOB2
gene_family_id	og_id	cds_code	genomic_accession	locus_tag	cds_begin	cds_end	product
PANTAGC001069	NA	AGRBOH1_27	NZ_KQ961023.1	ATO67_RS00130	24998	25855	hypothetical protein
PANTAGC002734	NA	AGRBOH1_81	NZ_KQ961023.1	ATO67_RS00400	76371	76961	peroxidase
PANTAGC003260	NA	AGRBOH1_174	NZ_KQ961023.1	ATO67_RS00840	177734	177916	hypothetical protein
PANTAGC004514	NA	AGRBOH1_227	NZ_KQ961023.1	ATO67_RS01110	231027	231281	GlsB/YeaQ/YmgE family stress response membrane protein
PANTAGC002326	NA	AGRBOH1_286	NZ_KQ961023.1	ATO67_RS01405	292178	292933	DUF4239 domain-containing protein
PANTAGC005835	NA	AGRBOH1_347	NZ_KQ961023.1	ATO67_RS01710	359173	359688	N-acetyltransferase
PANTAGC003449	NA	AGRBOH1_427	NZ_KQ961023.1	ATO67_RS02115	446717	447352	hypothetical protein
PANTAGC004436	NA	AGRBOH1_430	NZ_KQ961023.1	ATO67_RS02130	450386	451003	hypothetical protein
PANTAGC007748	NA	AGRBOH1_436	NZ_KQ961023.1	ATO67_RS02170	454846	455181	DUF2934 domain-containing protein
PANTAGC006934	NA	AGRBOH1_496	NZ_KQ961023.1	ATO67_RS02475	504509	505195	glycosyltransferase
PANTAGC000148	NA	AGRBOH1_500	NZ_KQ961023.1	ATO67_RS02495	508203	508679	hypothetical protein
PANTAGC003177	NA	AGRBOH1_505	NZ_KQ961023.1	ATO67_RS02525	512308	513840	DUF1800 domain-containing protein
PANTAGC004198	NA	AGRBOH1_548	NZ_KQ961023.1	ATO67_RS02735	559268	560107	polysaccharide deacetylase family protein
PANTAGC001695	NA	AGRBOH1_570	NZ_KQ961023.1	ATO67_RS02845	580930	582213	iron transporter
PANTAGC007227	NA	AGRBOH1_642	NZ_KQ961024.1	ATO67_RS03190	4075	4818	carbonic anhydrase
PANTAGC001994	NA	AGRBOH1_670	NZ_KQ961024.1	ATO67_RS03335	32822	35074	glycosyl transferase family 1
PANTAGC005865	NA	AGRBOH1_671	NZ_KQ961024.1	ATO67_RS03340	35071	38313	glycosyl transferase family 1
PANTAGC006397	NA	AGRBOH1_672	NZ_KQ961024.1	ATO67_RS03345	38310	39566	glycosyltransferase family 1 protein
PANTAGC000933	NA	AGRBOH1_673	NZ_KQ961024.1	ATO67_RS03350	39639	40799	glycosyl transferase family 1
PANTAGC000544	NA	AGRBOH1_722	NZ_KQ961024.1	ATO67_RS03595	84604	85041	GFA family protein
PANTAGC005045	NA	AGRBOH1_833	NZ_KQ961024.1	ATO67_RS04145	197043	197561	hypothetical protein
PANTAGC003506	NA	AGRBOH1_884	NZ_KQ961024.1	ATO67_RS04400	254911	255282	cupin domain-containing protein
PANTAGC004361	NA	AGRBOH1_911	NZ_KQ961024.1	ATO67_RS04535	282131	282853	hypothetical protein
PANTAGC003075	NA	AGRBOH1_933	NZ_KQ961024.1	ATO67_RS04645	304719	305297	hypothetical protein
PANTAGC002421	NA	AGRBOH1_951	NZ_KQ961024.1	ATO67_RS04735	320850	321575	hypothetical protein
PANTAGC000037	NA	AGRBOH1_953	NZ_KQ961024.1	ATO67_RS04745	322417	323286	alpha-1,2-fucosyltransferase
PANTAGC004661	NA	AGRBOH1_954	NZ_KQ961024.1	ATO67_RS04750	323434	324054	hypothetical protein
PANTAGC003894	NA	AGRBOH1_956	NZ_KQ961024.1	ATO67_RS04760	324897	325916	hypothetical protein
PANTAGC002519	NA	AGRBOH1_960	NZ_KQ961024.1	ATO67_RS04780	329199	330221	glycosyltransferase
PANTAGC007266	NA	AGRBOH1_982	NZ_KQ961024.1	ATO67_RS04895	360135	361211	hypothetical protein
PANTAGC002981	NA	AGRBOH1_987	NZ_KQ961024.1	ATO67_RS04920	368170	368493	hypothetical protein
PANTAGC002298	NA	AGRBOH1_1072	NZ_KQ961024.1	ATO67_RS05345	468561	468890	hypothetical protein
PANTAGC001416	NA	AGRBOH1_1082	NZ_KQ961024.1	ATO67_RS05400	477001	477978	ABC transporter substrate-binding protein
PANTAGC000259	NA	AGRBOH1_1090	NZ_KQ961024.1	ATO67_RS05440	485991	486260	hypothetical protein
PANTAGC005228	NA	AGRBOH1_1109	NZ_KQ961024.1	ATO67_RS05535	506647	506862	hypothetical protein
PANTAGC004238	NA	AGRBOH1_1235	NZ_KQ961025.1	ATO67_RS06200	112189	114210	sensor histidine kinase
PANTAGC002750	NA	AGRBOH1_1346	NZ_KQ961025.1	ATO67_RS06760	247723	248238	hypothetical protein
PANTAGC005233	NA	AGRBOH1_1358	NZ_KQ961025.1	ATO67_RS06815	255929	256510	hypothetical protein
PANTAGC005975	NA	AGRBOH1_1547	NZ_KQ961026.1	ATO67_RS07755	59571	60635	ABC transporter substrate-binding protein
PANTAGC003233	NA	AGRBOH1_1548	NZ_KQ961026.1	ATO67_RS07760	60726	61697	hypothetical protein
PANTAGC001268	NA	AGRBOH1_1551	NZ_KQ961026.1	ATO67_RS07775	63864	64973	sugar ABC transporter permease
PANTAGC006135	NA	AGRBOH1_1552	NZ_KQ961026.1	ATO67_RS07780	65062	66723	sugar ABC transporter substrate-binding protein
PANTAGC007236	NA	AGRBOH1_1620	NZ_KQ961026.1	ATO67_RS08120	140018	140893	allophanate hydrolase
PANTAGC007269	NA	AGRBOH1_1622	NZ_KQ961026.1	ATO67_RS08130	142270	142503	biotin carboxyl carrier domain-containing protein
PANTAGC005700	NA	AGRBOH1_1628	NZ_KQ961026.1	ATO67_RS08160	148621	149475	molybdopterin dehydrogenase
PANTAGC006688	NA	AGRBOH1_1700	NZ_KQ961026.1	ATO67_RS08520	240037	241602	hypothetical protein
PANTAGC007622	NA	AGRBOH1_1729	NZ_KQ961026.1	ATO67_RS08665	273426	274001	hypothetical protein
PANTAGC004207	NA	AGRBOH1_1792	NZ_KQ961026.1	ATO67_RS08975	344582	345157	PAS domain-containing protein
PANTAGC000537	NA	AGRBOH1_1793	NZ_KQ961026.1	ATO67_RS08980	345218	348601	chemotaxis protein
PANTAGC000113	NA	AGRBOH1_1795	NZ_KQ961026.1	ATO67_RS08990	349119	349301	hypothetical protein
PANTAGC003687	NA	AGRBOH1_1821	NZ_KQ961026.1	ATO67_RS09125	377783	378073	hypothetical protein
PANTAGC003263	NA	AGRBOH1_1876	NZ_KQ961027.1	ATO67_RS09415	31717	32604	N-acetylglucosamine kinase
PANTAGC004007	NA	AGRBOH1_1877	NZ_KQ961027.1	ATO67_RS09420	32813	33703	N-acetylmuramic acid 6-phosphate etherase
PANTAGC003948	NA	AGRBOH1_1903	NZ_KQ961027.1	ATO67_RS09545	60367	61086	hypothetical protein
PANTAGC003444	NA	AGRBOH1_1907	NZ_KQ961027.1	ATO67_RS09560	62969	63991	ABC transporter substrate-binding protein
PANTAGC007793	NA	AGRBOH1_1956	NZ_KQ961027.1	ATO67_RS09805	115009	116157	PLP-dependent cysteine synthase family protein
PANTAGC004210	NA	AGRBOH1_1986	NZ_KQ961027.1	ATO67_RS09955	148940	149059	K(+)-transporting ATPase subunit F
PANTAGC005403	NA	AGRBOH1_2007	NZ_KQ961027.1	ATO67_RS10055	173451	174230	hypothetical protein
PANTAGC004034	NA	AGRBOH1_2008	NZ_KQ961027.1	ATO67_RS10060	174392	174592	hypothetical protein
PANTAGC002148	NA	AGRBOH1_2010	NZ_KQ961027.1	ATO67_RS10070	177315	177548	hypothetical protein
PANTAGC005288	NA	AGRBOH1_2018	NZ_KQ961027.1	ATO67_RS10110	183407	184402	glycosyl transferase
PANTAGC003807	NA	AGRBOH1_2019	NZ_KQ961027.1	ATO67_RS10115	184399	186561	glycoside hydrolase
PANTAGC007307	NA	AGRBOH1_2025	NZ_KQ961027.1	ATO67_RS10145	192634	193875	glycosyltransferase family 1 protein
PANTAGC003105	NA	AGRBOH1_2026	NZ_KQ961027.1	ATO67_RS10150	193859	194737	class I SAM-dependent methyltransferase
PANTAGC004862	NA	AGRBOH1_2029	NZ_KQ961027.1	ATO67_RS10165	197452	197829	PH domain-containing protein
PANTAGC004247	NA	AGRBOH1_2031	NZ_KQ961027.1	ATO67_RS10175	198721	199899	ABC transporter permease
PANTAGC005290	NA	AGRBOH1_2095	NZ_KQ961027.1	ATO67_RS10495	274782	275420	hypothetical protein
PANTAGC002821	NA	AGRBOH1_2189	NZ_KQ961028.1	ATO67_RS10965	39107	39430	hypothetical protein
PANTAGC003653	NA	AGRBOH1_2299	NZ_KQ961028.1	ATO67_RS11525	151008	152456	flagellar hook-length control protein FliK
PANTAGC004202	NA	AGRBOH1_2307	NZ_KQ961028.1	ATO67_RS11565	160698	162620	glycosyl transferase
PANTAGC006796	NA	AGRBOH1_2311	NZ_KQ961028.1	ATO67_RS11585	166361	173536	hypothetical protein
PANTAGC007109	NA	AGRBOH1_2346	NZ_KQ961028.1	ATO67_RS11765	212244	212444	hypothetical protein
PANTAGC001228	NA	AGRBOH1_2617	NZ_KQ961029.1	ATO67_RS13125	195038	196153	hydrolase
PANTAGC002560	NA	AGRBOH1_2624	NZ_KQ961029.1	ATO67_RS13160	201304	201729	hypothetical protein
PANTAGC004665	NA	AGRBOH1_2653	NZ_KQ961029.1	ATO67_RS13305	232255	232635	hypothetical protein
PANTAGC002181	NA	AGRBOH1_2704	NZ_KQ961030.1	ATO67_RS13560	4157	4339	hypothetical protein
PANTAGC001925	NA	AGRBOH1_2707	NZ_KQ961030.1	ATO67_RS13570	5061	5252	DUF2934 domain-containing protein
PANTAGC002756	NA	AGRBOH1_2709	NZ_KQ961030.1	ATO67_RS13580	6404	7009	hypothetical protein
PANTAGC005222	NA	AGRBOH1_2710	NZ_KQ961030.1	ATO67_RS13585	7244	7723	MgtC/SapB family protein
PANTAGC003509	NA	AGRBOH1_2937	NZ_KQ961030.1	ATO67_RS14690	248578	249024	hypothetical protein
PANTAGC001585	NA	AGRBOH1_3006	NZ_KQ961031.1	ATO67_RS15040	52723	54930	hypothetical protein
PANTAGC001958	NA	AGRBOH1_3020	NZ_KQ961031.1	ATO67_RS15105	70887	71126	hypothetical protein
PANTAGC001413	NA	AGRBOH1_3037	NZ_KQ961031.1	ATO67_RS15195	96700	98070	amino acid permease
PANTAGC001015	NA	AGRBOH1_3072	NZ_KQ961031.1	ATO67_RS15365	133424	133633	hypothetical protein
PANTAGC005396	NA	AGRBOH1_3225	NZ_KQ961032.1	ATO67_RS16110	39035	42109	hypothetical protein
PANTAGC004218	NA	AGRBOH1_3277	NZ_KQ961032.1	ATO67_RS16370	91643	91939	cupin
PANTAGC001139	NA	AGRBOH1_3278	NZ_KQ961032.1	ATO67_RS16380	92240	92695	pyridoxamine 5'-phosphate oxidase
PANTAGC002184	NA	AGRBOH1_3307	NZ_KQ961032.1	ATO67_RS16525	124645	126147	sensor domain-containing diguanylate cyclase
PANTAGC002422	NA	AGRBOH1_3318	NZ_KQ961032.1	ATO67_RS16575	135686	135874	hypothetical protein
PANTAGC006017	NA	AGRBOH1_3352	NZ_KQ961032.1	ATO67_RS16745	160857	161330	glyoxalase
PANTAGC004954	NA	AGRBOH1_3415	NZ_KQ961033.1	ATO67_RS17055	14680	15015	cupin domain-containing protein
PANTAGC000266	NA	AGRBOH1_3449	NZ_KQ961033.1	ATO67_RS17230	52379	54136	histidine kinase
PANTAGC006553	NA	AGRBOH1_3496	NZ_KQ961033.1	ATO67_RS17465	102163	102537	hypothetical protein
PANTAGC000449	NA	AGRBOH1_3497	NZ_KQ961033.1	ATO67_RS17470	102793	103560	GntR family transcriptional regulator
PANTAGC004206	NA	AGRBOH1_3500	NZ_KQ961033.1	ATO67_RS17485	105153	106553	FAD-binding protein
PANTAGC002146	NA	AGRBOH1_3506	NZ_KQ961033.1	ATO67_RS17515	110862	112082	ABC transporter substrate-binding protein
PANTAGC006740	NA	AGRBOH1_3514	NZ_KQ961033.1	ATO67_RS17555	120121	121899	sensor domain-containing phosphodiesterase
PANTAGC006811	NA	AGRBOH1_3525	NZ_KQ961033.1	ATO67_RS17615	132704	133525	SHOCT domain-containing protein
PANTAGC004132	NA	AGRBOH1_3600	NZ_KQ961034.1	ATO67_RS17990	13043	13546	hypothetical protein
PANTAGC004132	NA	AGRBOH1_3605	NZ_KQ961034.1	ATO67_RS18015	17263	17766	hypothetical protein
PANTAGC001992	NA	AGRBOH1_3730	NZ_KQ961034.1	ATO67_RS18640	145387	145620	hypothetical protein
PANTAGC005789	NA	AGRBOH1_3774	NZ_KQ961034.1	ATO67_RS18875	199682	199966	hypothetical protein
PANTAGC007701	NA	AGRBOH1_3813	NZ_KQ961035.1	ATO67_RS19070	36848	37879	hypothetical protein
PANTAGC003631	NA	AGRBOH1_3821	NZ_KQ961035.1	ATO67_RS19110	52992	53243	hypothetical protein
PANTAGC005011	NA	AGRBOH1_3822	NZ_KQ961035.1	ATO67_RS19115	53424	55373	hypothetical protein
PANTAGC000446	NA	AGRBOH1_3823	NZ_KQ961035.1	ATO67_RS19120	55418	56497	hypothetical protein
PANTAGC005042	NA	AGRBOH1_3899	NZ_KQ961035.1	ATO67_RS19485	125839	126720	glycosyl transferase
PANTAGC000148	NA	AGRBOH1_3980	NZ_KQ961036.1	ATO67_RS19875	34468	34878	hypothetical protein
PANTAGC000114	NA	AGRBOH1_3990	NZ_KQ961036.1	ATO67_RS19925	43506	44816	hypothetical protein
PANTAGC004866	NA	AGRBOH1_3991	NZ_KQ961036.1	ATO67_RS19930	44813	45601	hypothetical protein
PANTAGC005407	NA	AGRBOH1_4007	NZ_KQ961036.1	ATO67_RS20000	57984	59522	hypothetical protein
PANTAGC001925	NA	AGRBOH1_4018	NZ_KQ961036.1	ATO67_RS20055	68821	69012	DUF2934 domain-containing protein
PANTAGC002756	NA	AGRBOH1_4020	NZ_KQ961036.1	ATO67_RS20065	70141	70749	hypothetical protein
PANTAGC002181	NA	AGRBOH1_4036	NZ_KQ961036.1	ATO67_RS20135	85199	85396	hypothetical protein
PANTAGC006501	NA	AGRBOH1_4041	NZ_KQ961036.1	ATO67_RS20160	90995	91492	DUF2231 domain-containing protein
PANTAGC006800	NA	AGRBOH1_4043	NZ_KQ961036.1	ATO67_RS20170	91972	92601	hypothetical protein
PANTAGC003550	NA	AGRBOH1_4045	NZ_KQ961036.1	ATO67_RS20180	95547	96347	formate/nitrite transporter family protein
PANTAGC006915	NA	AGRBOH1_4064	NZ_KQ961036.1	ATO67_RS20275	111722	112132	hypothetical protein
PANTAGC001611	NA	AGRBOH1_4065	NZ_KQ961036.1	ATO67_RS20280	112204	113394	cupin domain-containing protein
PANTAGC000270	NA	AGRBOH1_4071	NZ_KQ961036.1	ATO67_RS20310	118946	119533	hypothetical protein
PANTAGC004747	NA	AGRBOH1_4126	NZ_KQ961037.1	ATO67_RS20590	31638	33725	methyl-accepting chemotaxis protein
PANTAGC002196	NA	AGRBOH1_4165	NZ_KQ961037.1	ATO67_RS20780	78386	79765	DUF1338 domain-containing protein
PANTAGC001237	NA	AGRBOH1_4171	NZ_KQ961037.1	ATO67_RS20805	83474	83824	HNH endonuclease
PANTAGC006664	NA	AGRBOH1_4172	NZ_KQ961037.1	ATO67_RS20810	83908	84141	hypothetical protein
PANTAGC003349	NA	AGRBOH1_4173	NZ_KQ961037.1	ATO67_RS20815	84279	85526	pilus assembly protein
PANTAGC004864	NA	AGRBOH1_4236	NZ_KQ961038.1	ATO67_RS21135	9364	9576	hypothetical protein
PANTAGC003756	NA	AGRBOH1_4240	NZ_KQ961038.1	ATO67_RS21155	12047	12568	kinase
PANTAGC007086	NA	AGRBOH1_4242	NZ_KQ961038.1	ATO67_RS21165	14491	15393	UPF0104 family protein
PANTAGC007248	NA	AGRBOH1_4259	NZ_KQ961038.1	ATO67_RS21250	30993	31508	GNAT family N-acetyltransferase
PANTAGC000609	NA	AGRBOH1_4260	NZ_KQ961038.1	ATO67_RS21255	31530	32075	N-acetyltransferase
PANTAGC007107	NA	AGRBOH1_4263	NZ_KQ961038.1	ATO67_RS21270	35156	36109	hypothetical protein
PANTAGC003477	NA	AGRBOH1_4320	NZ_KQ961038.1	ATO67_RS21525	90700	91137	hypothetical protein
PANTAGC002348	NA	AGRBOH1_4323	NZ_KQ961039.1	ATO67_RS21540	1932	2258	hypothetical protein
PANTAGC006892	NA	AGRBOH1_4343	NZ_KQ961039.1	ATO67_RS21640	14961	15302	BON domain-containing protein
PANTAGC004669	NA	AGRBOH1_4365	NZ_KQ961039.1	ATO67_RS21745	35492	37567	hypothetical protein
PANTAGC006931	NA	AGRBOH1_4366	NZ_KQ961039.1	ATO67_RS21750	37604	38869	hypothetical protein
PANTAGC006499	NA	AGRBOH1_4367	NZ_KQ961039.1	ATO67_RS21755	38912	39826	hypothetical protein
PANTAGC003893	NA	AGRBOH1_4374	NZ_KQ961039.1	ATO67_RS21790	48360	48596	hypothetical protein
PANTAGC005228	NA	AGRBOH1_4377	NZ_KQ961039.1	ATO67_RS21805	50580	50804	hypothetical protein
PANTAGC007519	NA	AGRBOH1_108	NZ_KQ961023.1	ATO67_RS22180	109521	109706	hypothetical protein
PANTAGC000881	NA	AGRBOH1_371	NZ_KQ961023.1	ATO67_RS22220	383394	383588	DUF1289 domain-containing protein
PANTAGC003753	NA	AGRBOH1_1893	NZ_KQ961027.1	ATO67_RS22340	50845	50991	DUF2256 domain-containing protein
PANTAGC001680	NA	AGRBOH1_3638	NZ_KQ961034.1	ATO67_RS22525	51889	52119	hypothetical protein
PANTAGC005213	NA	AGRBOH1_3874	NZ_KQ961035.1	ATO67_RS22565	102760	102942	hypothetical protein
PANTAGC002524	NA	AGRBOH1_4169	NZ_KQ961037.1	ATO67_RS22630	82770	82880	DUF2474 domain-containing protein
PANTAGC002236	NA	AGRBOH1_4345	NZ_KQ961039.1	ATO67_RS22700	16059	16256	hypothetical protein
PANTAGC002236	NA	AGRBOH1_4396	NZ_KQ961040.1	ATO67_RS22720	7829	8026	hypothetical protein
# clade6
# gene families present in all genomes but 0 of focal clade:				...	...	...	AGRRUB1,AGRRUB2
# and absent in all but 4 genomes of contrast genome set ('backgroundclade'):				...	...	...	AGRALB,AGRARS,AGRBOH1,AGRBOH2,AGRDEL,AGRFAB1,AGRFAB2,AGRGEN1,AGRGEN2,AGRLAR,AGROBA1,AGROBA10,AGROBA11,AGROBA12,AGROBA13,AGROBA2,AGROBA3,AGROBA4,AGROBA5,AGROBA6,AGROBA7,AGROBA8,AGROBA9,AGRRHI,AGRROS1,AGRROS2,AGRSAL,AGRTOM1,AGRTOM2,AGRTOM3,AGRTUM1,AGRTUM2,AGRTUM3,AGRTUM4,RHINEP,RHIPUS,RHISKI,RHIZOB1,RHIZOB2
gene_family_id	og_id	cds_code	genomic_accession	locus_tag	cds_begin	cds_end	product
PANTAGC000125	NA	AGRRUB1_4905	NZ_BBJU01000001.1	RRU01S_RS00040	5646	6071	DUF1810 domain-containing protein
PANTAGC004586	NA	AGRRUB1_4908	NZ_BBJU01000001.1	RRU01S_RS00055	7784	8950	alanine racemase
PANTAGC004187	NA	AGRRUB1_4909	NZ_BBJU01000001.1	RRU01S_RS00060	8947	10344	FAD-binding protein
PANTAGC005910	NA	AGRRUB1_4913	NZ_BBJU01000001.1	RRU01S_RS00080	13097	14149	cinnamyl-alcohol dehydrogenase
PANTAGC005767	NA	AGRRUB1_4914	NZ_BBJU01000001.1	RRU01S_RS00085	14410	15111	hypothetical protein
PANTAGC002211	NA	AGRRUB1_4916	NZ_BBJU01000001.1	RRU01S_RS00095	16533	17186	class II aldolase/adducin family protein
PANTAGC004846	NA	AGRRUB1_4918	NZ_BBJU01000001.1	RRU01S_RS00105	18892	19932	AraC family transcriptional regulator
PANTAGC003378	NA	AGRRUB1_4919	NZ_BBJU01000001.1	RRU01S_RS00110	20198	21334	MFS transporter
PANTAGC007713	NA	AGRRUB1_4920	NZ_BBJU01000001.1	RRU01S_RS00115	21370	22752	coniferyl aldehyde dehydrogenase
PANTAGC005291	NA	AGRRUB1_4833	NZ_BBJU01000002.1	RRU01S_RS00970	109456	109644	hypothetical protein
PANTAGC003990	NA	AGRRUB1_4876	NZ_BBJU01000002.1	RRU01S_RS01185	159411	160076	DJ-1/PfpI family protein
PANTAGC007193	NA	AGRRUB1_4883	NZ_BBJU01000002.1	RRU01S_RS01220	166288	166782	hypothetical protein
PANTAGC005985	NA	AGRRUB1_4386	NZ_BBJU01000003.1	RRU01S_RS01305	2807	3079	hypothetical protein
PANTAGC003228	NA	AGRRUB1_4475	NZ_BBJU01000003.1	RRU01S_RS01750	87434	87673	hypothetical protein
PANTAGC001779	NA	AGRRUB1_4479	NZ_BBJU01000003.1	RRU01S_RS01770	90699	91076	DUF4260 domain-containing protein
PANTAGC000464	NA	AGRRUB1_4480	NZ_BBJU01000003.1	RRU01S_RS01775	91250	91759	N-acetyltransferase
PANTAGC002207	NA	AGRRUB1_4591	NZ_BBJU01000003.1	RRU01S_RS02330	205136	205414	hypothetical protein
PANTAGC003506	NA	AGRRUB1_4625	NZ_BBJU01000003.1	RRU01S_RS02500	241507	241878	cupin domain-containing protein
PANTAGC000037	NA	AGRRUB1_4695	NZ_BBJU01000003.1	RRU01S_RS02845	311250	312116	alpha-1,2-fucosyltransferase
PANTAGC002223	NA	AGRRUB1_4700	NZ_BBJU01000003.1	RRU01S_RS02870	316095	316919	glycosyltransferase family 2 protein
PANTAGC006250	NA	AGRRUB1_4706	NZ_BBJU01000003.1	RRU01S_RS02900	322419	322865	ATPase
PANTAGC001778	NA	AGRRUB1_4713	NZ_BBJU01000003.1	RRU01S_RS02935	333017	333412	hypothetical protein
PANTAGC000167	NA	AGRRUB1_4714	NZ_BBJU01000003.1	RRU01S_RS02940	333616	333867	hypothetical protein
PANTAGC005920	NA	AGRRUB1_4715	NZ_BBJU01000003.1	RRU01S_RS02945	334012	335049	hypothetical protein
PANTAGC000351	NA	AGRRUB1_4727	NZ_BBJU01000003.1	RRU01S_RS03005	348601	348921	phosphotyrosine protein phosphatase
PANTAGC006935	NA	AGRRUB1_4081	NZ_BBJU01000006.1	RRU01S_RS04130	2	280	N-acetyltransferase
PANTAGC002440	NA	AGRRUB1_4096	NZ_BBJU01000006.1	RRU01S_RS04210	14234	14437	hypothetical protein
PANTAGC007665	NA	AGRRUB1_4125	NZ_BBJU01000006.1	RRU01S_RS04365	43817	44008	hypothetical protein
PANTAGC006033	NA	AGRRUB1_4153	NZ_BBJU01000006.1	RRU01S_RS04500	68311	68571	ribbon-helix-helix protein, CopG family
PANTAGC005827	NA	AGRRUB1_4167	NZ_BBJU01000006.1	RRU01S_RS04570	80753	81595	acyl-CoA thioesterase
PANTAGC005738	NA	AGRRUB1_3491	NZ_BBJU01000007.1	RRU01S_RS04720	31769	33577	S9 family peptidase
PANTAGC003468	NA	AGRRUB1_3500	NZ_BBJU01000007.1	RRU01S_RS04765	43004	43453	hypothetical protein
PANTAGC004439	NA	AGRRUB1_3502	NZ_BBJU01000007.1	RRU01S_RS04770	44176	45831	DUF1800 domain-containing protein
PANTAGC002596	NA	AGRRUB1_3504	NZ_BBJU01000007.1	RRU01S_RS04785	47259	48266	hypothetical protein
PANTAGC006848	NA	AGRRUB1_3511	NZ_BBJU01000007.1	RRU01S_RS04820	54096	55733	sensor histidine kinase
PANTAGC007285	NA	AGRRUB1_3513	NZ_BBJU01000007.1	RRU01S_RS04830	56449	57012	hypothetical protein
PANTAGC004171	NA	AGRRUB1_3548	NZ_BBJU01000007.1	RRU01S_RS05005	96188	97114	dihydrodipicolinate synthase family protein
PANTAGC006534	NA	AGRRUB1_3549	NZ_BBJU01000007.1	RRU01S_RS05010	97228	98466	hypothetical protein
PANTAGC008030	NA	AGRRUB1_3552	NZ_BBJU01000007.1	RRU01S_RS05025	100607	101002	RidA family protein
PANTAGC003002	NA	AGRRUB1_3554	NZ_BBJU01000007.1	RRU01S_RS05035	102721	103056	(2Fe-2S)-binding protein
PANTAGC005647	NA	AGRRUB1_3556	NZ_BBJU01000007.1	RRU01S_RS05045	104501	105007	MarR family transcriptional regulator
PANTAGC005172	NA	AGRRUB1_3558	NZ_BBJU01000007.1	RRU01S_RS05055	106287	106793	MarR family transcriptional regulator
PANTAGC005142	NA	AGRRUB1_3561	NZ_BBJU01000007.1	RRU01S_RS05070	108464	108892	cupin domain-containing protein
PANTAGC002551	NA	AGRRUB1_3562	NZ_BBJU01000007.1	RRU01S_RS05075	108921	109316	RidA family protein
PANTAGC003806	NA	AGRRUB1_3563	NZ_BBJU01000007.1	RRU01S_RS05080	109309	109728	acyl-CoA thioesterase
PANTAGC000846	NA	AGRRUB1_3565	NZ_BBJU01000007.1	RRU01S_RS05090	110545	112857	bifunctional salicylyl-CoA 5-hydroxylase/oxidoreductase
PANTAGC000437	NA	AGRRUB1_3585	NZ_BBJU01000007.1	RRU01S_RS05180	131151	133304	indolepyruvate ferredoxin oxidoreductase
PANTAGC004920	NA	AGRRUB1_3586	NZ_BBJU01000007.1	RRU01S_RS05185	133315	134862	indolepyruvate oxidoreductase subunit B
PANTAGC003824	NA	AGRRUB1_3591	NZ_BBJU01000007.1	RRU01S_RS05210	140150	140980	alpha/beta hydrolase
PANTAGC002796	NA	AGRRUB1_3604	NZ_BBJU01000007.1	RRU01S_RS05275	155328	156002	GntR family transcriptional regulator
PANTAGC002299	NA	AGRRUB1_3636	NZ_BBJU01000007.1	RRU01S_RS05430	185495	185791	hypothetical protein
PANTAGC003377	NA	AGRRUB1_3641	NZ_BBJU01000007.1	RRU01S_RS05455	191144	191527	hypothetical protein
PANTAGC003511	NA	AGRRUB1_3642	NZ_BBJU01000007.1	RRU01S_RS05460	191894	192085	hypothetical protein
PANTAGC003003	NA	AGRRUB1_3646	NZ_BBJU01000007.1	RRU01S_RS05480	196423	196857	hypothetical protein
PANTAGC008604	NA	AGRRUB1_3779	NZ_BBJU01000007.1	RRU01S_RS06140	349710	349943	hypothetical protein
PANTAGC008515	NA	AGRRUB1_3793	NZ_BBJU01000007.1	RRU01S_RS06210	365630	365932	hypothetical protein
PANTAGC006714	NA	AGRRUB1_3888	NZ_BBJU01000007.1	RRU01S_RS06690	477371	479026	4-diphosphocytidyl-2C-methyl-D-erythritol kinase
PANTAGC000267	NA	AGRRUB1_3891	NZ_BBJU01000007.1	RRU01S_RS06705	480072	480653	hypothetical protein
PANTAGC005513	NA	AGRRUB1_3909	NZ_BBJU01000007.1	RRU01S_RS06795	501608	501907	XRE family transcriptional regulator
PANTAGC003014	NA	AGRRUB1_3925	NZ_BBJU01000007.1	RRU01S_RS06875	519656	520822	EamA/RhaT family transporter
PANTAGC007739	NA	AGRRUB1_3928	NZ_BBJU01000007.1	RRU01S_RS06890	525108	525497	RidA family protein
PANTAGC003255	NA	AGRRUB1_3930	NZ_BBJU01000007.1	RRU01S_RS06900	526137	527543	FAD-binding oxidoreductase
PANTAGC007939	NA	AGRRUB1_3937	NZ_BBJU01000007.1	RRU01S_RS06935	533568	533888	hypothetical protein
PANTAGC002224	NA	AGRRUB1_3938	NZ_BBJU01000007.1	RRU01S_RS06940	533923	534723	hypothetical protein
PANTAGC001818	NA	AGRRUB1_4006	NZ_BBJU01000007.1	RRU01S_RS07290	618021	618788	DUF1956 domain-containing protein
PANTAGC003256	NA	AGRRUB1_4007	NZ_BBJU01000007.1	RRU01S_RS07295	618682	620004	DUF2236 domain-containing protein
PANTAGC006655	NA	AGRRUB1_4049	NZ_BBJU01000007.1	RRU01S_RS07505	674535	674834	hypothetical protein
PANTAGC000711	NA	AGRRUB1_4075	NZ_BBJU01000007.1	RRU01S_RS07635	703084	703719	DedA family protein
PANTAGC007329	NA	AGRRUB1_4076	NZ_BBJU01000007.1	RRU01S_RS07640	703873	705312	phospholipase D
PANTAGC003484	NA	AGRRUB1_3448	NZ_BBJU01000008.1	RRU01S_RS07870	45600	46280	hypothetical protein
PANTAGC003691	NA	AGRRUB1_3226	NZ_BBJU01000010.1	RRU01S_RS08090	24131	24328	hypothetical protein
PANTAGC002210	NA	AGRRUB1_3259	NZ_BBJU01000010.1	RRU01S_RS08255	55574	55828	hypothetical protein
PANTAGC004160	NA	AGRRUB1_3304	NZ_BBJU01000010.1	RRU01S_RS08485	106126	106512	hypothetical protein
PANTAGC005601	NA	AGRRUB1_3353	NZ_BBJU01000010.1	RRU01S_RS08725	158892	160175	histidine-type phosphatase
PANTAGC006684	NA	AGRRUB1_3167	NZ_BBJU01000011.1	RRU01S_RS09105	31912	33699	hypothetical protein
PANTAGC000440	NA	AGRRUB1_2910	NZ_BBJU01000012.1	RRU01S_RS09410	18691	19107	MarR family transcriptional regulator
PANTAGC001736	NA	AGRRUB1_2913	NZ_BBJU01000012.1	RRU01S_RS09425	22031	22306	DUF2442 domain-containing protein
PANTAGC003418	NA	AGRRUB1_2936	NZ_BBJU01000012.1	RRU01S_RS09540	42947	43177	post-segregation antitoxin CcdA
PANTAGC007490	NA	AGRRUB1_3063	NZ_BBJU01000012.1	RRU01S_RS10180	167875	168309	DUF805 domain-containing protein
PANTAGC001842	NA	AGRRUB1_3134	NZ_BBJU01000012.1	RRU01S_RS10540	243462	243845	hypothetical protein
PANTAGC003878	NA	AGRRUB1_2790	NZ_BBJU01000013.1	RRU01S_RS10630	18211	18435	hypothetical protein
PANTAGC005835	NA	AGRRUB1_2869	NZ_BBJU01000013.1	RRU01S_RS11035	109776	110279	N-acetyltransferase
PANTAGC003731	NA	AGRRUB1_2564	NZ_BBJU01000014.1	RRU01S_RS11530	85062	86300	peptidase
PANTAGC006885	NA	AGRRUB1_2612	NZ_BBJU01000014.1	RRU01S_RS11775	133086	134399	dienelactone hydrolase
PANTAGC003756	NA	AGRRUB1_2616	NZ_BBJU01000014.1	RRU01S_RS11795	136599	137120	adenylyl-sulfate kinase
PANTAGC000244	NA	AGRRUB1_2628	NZ_BBJU01000014.1	RRU01S_RS11855	148880	150055	hypothetical protein
PANTAGC002212	NA	AGRRUB1_2635	NZ_BBJU01000014.1	RRU01S_RS11895	155395	156513	ankyrin repeat domain-containing protein
PANTAGC007795	NA	AGRRUB1_2642	NZ_BBJU01000014.1	RRU01S_RS11930	163381	164163	hypothetical protein
PANTAGC003783	NA	AGRRUB1_2695	NZ_BBJU01000014.1	RRU01S_RS12195	218602	219258	hypothetical protein
PANTAGC002685	NA	AGRRUB1_2774	NZ_BBJU01000014.1	RRU01S_RS12595	307189	307395	hypothetical protein
PANTAGC006772	NA	AGRRUB1_2455	NZ_BBJU01000015.1	RRU01S_RS13285	131111	131488	DUF930 domain-containing protein
PANTAGC005124	NA	AGRRUB1_2164	NZ_BBJU01000016.1	RRU01S_RS13435	1257	1808	TetR/AcrR family transcriptional regulator
PANTAGC004602	NA	AGRRUB1_2214	NZ_BBJU01000016.1	RRU01S_RS13685	62646	62837	hypothetical protein
PANTAGC006661	NA	AGRRUB1_2256	NZ_BBJU01000016.1	RRU01S_RS13895	109704	110033	hypothetical protein
PANTAGC007491	NA	AGRRUB1_2021	NZ_BBJU01000017.1	RRU01S_RS14265	5837	6025	hypothetical protein
PANTAGC004701	NA	AGRRUB1_1965	NZ_BBJU01000018.1	RRU01S_RS14970	1106	1498	hypothetical protein
PANTAGC003049	NA	AGRRUB1_1966	NZ_BBJU01000018.1	RRU01S_RS14975	1751	3325	hypothetical protein
PANTAGC001181	NA	AGRRUB1_1980	NZ_BBJU01000018.1	RRU01S_RS15050	15852	16133	XRE family transcriptional regulator
PANTAGC007248	NA	AGRRUB1_1990	NZ_BBJU01000018.1	RRU01S_RS15100	23919	24434	N-acetyltransferase
PANTAGC004293	NA	AGRRUB1_1995	NZ_BBJU01000018.1	RRU01S_RS15125	29080	29346	hypothetical protein
PANTAGC003350	NA	AGRRUB1_1997	NZ_BBJU01000018.1	RRU01S_RS15135	29666	30232	hypothetical protein
PANTAGC000268	NA	AGRRUB1_1852	NZ_BBJU01000019.1	RRU01S_RS15370	27665	27973	type II toxin-antitoxin system MqsR family toxin
PANTAGC003758	NA	AGRRUB1_1864	NZ_BBJU01000019.1	RRU01S_RS15425	37598	37786	hypothetical protein
PANTAGC000501	NA	AGRRUB1_1892	NZ_BBJU01000019.1	RRU01S_RS15560	60228	60557	AbrB family transcriptional regulator
PANTAGC004719	NA	AGRRUB1_1893	NZ_BBJU01000019.1	RRU01S_RS15565	60560	61063	type II toxin-antitoxin system YhaV family toxin
PANTAGC004175	NA	AGRRUB1_1909	NZ_BBJU01000019.1	RRU01S_RS15645	72986	74245	glycosyltransferase
PANTAGC006288	NA	AGRRUB1_1912	NZ_BBJU01000019.1	RRU01S_RS15660	76613	76873	type II toxin-antitoxin system HicA family toxin
PANTAGC007667	NA	AGRRUB1_1913	NZ_BBJU01000019.1	RRU01S_RS15665	76879	77199	type II toxin-antitoxin system HicB family antitoxin
PANTAGC005678	NA	AGRRUB1_1926	NZ_BBJU01000019.1	RRU01S_RS15725	88639	89628	glycerophosphodiester phosphodiesterase
PANTAGC003258	NA	AGRRUB1_1701	NZ_BBJU01000020.1	RRU01S_RS15920	2753	3277	MarR family transcriptional regulator
PANTAGC001847	NA	AGRRUB1_1725	NZ_BBJU01000020.1	RRU01S_RS16040	28418	29620	glycosyltransferase family 2 protein
PANTAGC002326	NA	AGRRUB1_1728	NZ_BBJU01000020.1	RRU01S_RS16060	32813	33568	DUF4239 domain-containing protein
PANTAGC006067	NA	AGRRUB1_1740	NZ_BBJU01000020.1	RRU01S_RS16125	47865	48830	hypothetical protein
PANTAGC007489	NA	AGRRUB1_1781	NZ_BBJU01000020.1	RRU01S_RS16335	88942	89445	GrpB family protein
PANTAGC003631	NA	AGRRUB1_1646	NZ_BBJU01000022.1	RRU01S_RS16635	23251	23508	hypothetical protein
PANTAGC005011	NA	AGRRUB1_1647	NZ_BBJU01000022.1	RRU01S_RS16640	23693	25600	hypothetical protein
PANTAGC003483	NA	AGRRUB1_1648	NZ_BBJU01000022.1	RRU01S_RS16645	25881	26756	hypothetical protein
PANTAGC007362	NA	AGRRUB1_1653	NZ_BBJU01000022.1	RRU01S_RS16660	32639	34330	hybrid sensor histidine kinase/response regulator
PANTAGC006141	NA	AGRRUB1_1665	NZ_BBJU01000022.1	RRU01S_RS16720	46383	46643	hypothetical protein
PANTAGC001984	NA	AGRRUB1_1672	NZ_BBJU01000022.1	RRU01S_RS16755	55404	55706	hypothetical protein
PANTAGC005704	NA	AGRRUB1_1441	NZ_BBJU01000023.1	RRU01S_RS16910	13048	14697	GGDEF domain-containing protein
PANTAGC003180	NA	AGRRUB1_1443	NZ_BBJU01000023.1	RRU01S_RS16920	16092	16682	ANTAR domain-containing protein
PANTAGC005770	NA	AGRRUB1_1458	NZ_BBJU01000023.1	RRU01S_RS16995	33655	34146	hypothetical protein
PANTAGC002559	NA	AGRRUB1_1465	NZ_BBJU01000023.1	RRU01S_RS17025	38863	40404	hypothetical protein
PANTAGC006387	NA	AGRRUB1_1469	NZ_BBJU01000023.1	RRU01S_RS17045	44392	44955	MarR family transcriptional regulator
PANTAGC002507	NA	AGRRUB1_1470	NZ_BBJU01000023.1	RRU01S_RS17050	45161	45862	creatininase family protein
PANTAGC004066	NA	AGRRUB1_1477	NZ_BBJU01000023.1	RRU01S_RS17085	51912	53231	hypothetical protein
PANTAGC005148	NA	AGRRUB1_1478	NZ_BBJU01000023.1	RRU01S_RS17090	53430	53984	hypothetical protein
PANTAGC000353	NA	AGRRUB1_1484	NZ_BBJU01000023.1	RRU01S_RS17120	61605	62432	metallophosphoesterase
PANTAGC004746	NA	AGRRUB1_1494	NZ_BBJU01000023.1	RRU01S_RS17170	71698	72603	transcriptional regulator
PANTAGC005919	NA	AGRRUB1_1495	NZ_BBJU01000023.1	RRU01S_RS17175	72828	73739	tagatose-bisphosphate aldolase
PANTAGC007230	NA	AGRRUB1_1496	NZ_BBJU01000023.1	RRU01S_RS17180	73751	75190	transcriptional regulator
PANTAGC005342	NA	AGRRUB1_1501	NZ_BBJU01000023.1	RRU01S_RS17205	79960	80976	formamidase
PANTAGC001148	NA	AGRRUB1_1502	NZ_BBJU01000023.1	RRU01S_RS17210	80987	81688	cysteine hydrolase
PANTAGC003970	NA	AGRRUB1_1503	NZ_BBJU01000023.1	RRU01S_RS17215	81688	82743	ring-opening amidohydrolase
PANTAGC001148	NA	AGRRUB1_1505	NZ_BBJU01000023.1	RRU01S_RS17225	84295	84963	cysteine hydrolase
PANTAGC001877	NA	AGRRUB1_1506	NZ_BBJU01000023.1	RRU01S_RS17230	84956	85309	allophanate hydrolase
PANTAGC005343	NA	AGRRUB1_1539	NZ_BBJU01000023.1	RRU01S_RS17395	117506	118510	ABC transporter substrate-binding protein
PANTAGC007586	NA	AGRRUB1_1544	NZ_BBJU01000023.1	RRU01S_RS17420	122981	123538	hypothetical protein
PANTAGC005918	NA	AGRRUB1_1548	NZ_BBJU01000023.1	RRU01S_RS17440	128297	129055	SDR family oxidoreductase
PANTAGC002506	NA	AGRRUB1_1549	NZ_BBJU01000023.1	RRU01S_RS17445	129052	129582	DUF4334 domain-containing protein
PANTAGC003157	NA	AGRRUB1_1558	NZ_BBJU01000023.1	RRU01S_RS17490	137641	137844	hypothetical protein
PANTAGC002328	NA	AGRRUB1_1561	NZ_BBJU01000023.1	RRU01S_RS17505	140425	141534	sugar ABC transporter substrate-binding protein
PANTAGC006733	NA	AGRRUB1_1562	NZ_BBJU01000023.1	RRU01S_RS17510	141802	143022	MFS transporter
PANTAGC007186	NA	AGRRUB1_1569	NZ_BBJU01000023.1	RRU01S_RS17545	149050	149550	PAS domain S-box protein
PANTAGC001270	NA	AGRRUB1_1571	NZ_BBJU01000023.1	RRU01S_RS17555	151371	151982	N-acetyltransferase
PANTAGC002814	NA	AGRRUB1_1572	NZ_BBJU01000023.1	RRU01S_RS17560	151990	153177	MFS transporter
PANTAGC003032	NA	AGRRUB1_1599	NZ_BBJU01000023.1	RRU01S_RS17695	181971	183272	sugar ABC transporter substrate-binding protein
PANTAGC002267	NA	AGRRUB1_1600	NZ_BBJU01000023.1	RRU01S_RS17700	183747	186395	PAS domain S-box protein
PANTAGC005873	NA	AGRRUB1_1602	NZ_BBJU01000023.1	RRU01S_RS17710	187116	187367	hypothetical protein
PANTAGC004870	NA	AGRRUB1_1626	NZ_BBJU01000023.1	RRU01S_RS17830	215371	215874	TetR/AcrR family transcriptional regulator
PANTAGC003969	NA	AGRRUB1_1629	NZ_BBJU01000023.1	RRU01S_RS17850	218208	219038	hypothetical protein
PANTAGC007486	NA	AGRRUB1_1308	NZ_BBJU01000024.1	RRU01S_RS18270	92330	92563	hypothetical protein
PANTAGC004097	NA	AGRRUB1_1332	NZ_BBJU01000024.1	RRU01S_RS18380	119120	119362	hypothetical protein
PANTAGC006663	NA	AGRRUB1_1064	NZ_BBJU01000025.1	RRU01S_RS18840	91	426	EthD family reductase
PANTAGC000140	NA	AGRRUB1_1169	NZ_BBJU01000025.1	RRU01S_RS19360	105221	106750	glycosyltransferase family 2 protein
PANTAGC002815	NA	AGRRUB1_924	NZ_BBJU01000026.1	RRU01S_RS19655	2277	3242	LD-carboxypeptidase
PANTAGC004908	NA	AGRRUB1_967	NZ_BBJU01000026.1	RRU01S_RS19860	55783	56892	ABC transporter substrate-binding protein
PANTAGC005255	NA	AGRRUB1_982	NZ_BBJU01000026.1	RRU01S_RS19935	71796	73121	sugar ABC transporter substrate-binding protein
PANTAGC006849	NA	AGRRUB1_985	NZ_BBJU01000026.1	RRU01S_RS19950	75299	76399	sugar ABC transporter substrate-binding protein
PANTAGC006844	NA	AGRRUB1_1009	NZ_BBJU01000026.1	RRU01S_RS20070	100603	101937	hypothetical protein
PANTAGC001092	NA	AGRRUB1_1010	NZ_BBJU01000026.1	RRU01S_RS20075	101930	102694	hypothetical protein
PANTAGC001875	NA	AGRRUB1_1013	NZ_BBJU01000026.1	RRU01S_RS20090	105245	106645	DUF1565 domain-containing protein
PANTAGC002888	NA	AGRRUB1_1015	NZ_BBJU01000026.1	RRU01S_RS20100	108098	109216	HlyD family secretion protein
PANTAGC005078	NA	AGRRUB1_1033	NZ_BBJU01000026.1	RRU01S_RS20190	128180	129781	inorganic phosphate transporter
PANTAGC002348	NA	AGRRUB1_1055	NZ_BBJU01000026.1	RRU01S_RS20300	153065	153391	hypothetical protein
PANTAGC007276	NA	AGRRUB1_1057	NZ_BBJU01000026.1	RRU01S_RS20310	153878	154669	PRC-barrel domain containing protein
PANTAGC005763	NA	AGRRUB1_1059	NZ_BBJU01000026.1	RRU01S_RS20320	155587	159813	amino acid adenylation domain-containing protein
PANTAGC002475	NA	AGRRUB1_786	NZ_BBJU01000027.1	RRU01S_RS20405	17990	18649	hypothetical protein
PANTAGC006665	NA	AGRRUB1_793	NZ_BBJU01000027.1	RRU01S_RS20440	24095	24292	hypothetical protein
PANTAGC001841	NA	AGRRUB1_794	NZ_BBJU01000027.1	RRU01S_RS20445	24488	24757	hypothetical protein
PANTAGC006665	NA	AGRRUB1_795	NZ_BBJU01000027.1	RRU01S_RS20450	24944	25144	hypothetical protein
PANTAGC005768	NA	AGRRUB1_797	NZ_BBJU01000027.1	RRU01S_RS20460	26330	26635	transcriptional regulator
PANTAGC000686	NA	AGRRUB1_850	NZ_BBJU01000027.1	RRU01S_RS20715	83375	84178	GntR family transcriptional regulator
PANTAGC003892	NA	AGRRUB1_894	NZ_BBJU01000027.1	RRU01S_RS20935	133783	134478	DNA-binding response regulator
PANTAGC000363	NA	AGRRUB1_895	NZ_BBJU01000027.1	RRU01S_RS20940	134465	134644	hypothetical protein
PANTAGC004288	NA	AGRRUB1_897	NZ_BBJU01000027.1	RRU01S_RS20950	135827	137068	7-keto-8-aminopelargonate synthetase
PANTAGC001903	NA	AGRRUB1_905	NZ_BBJU01000027.1	RRU01S_RS20990	145208	145399	hypothetical protein
PANTAGC000125	NA	AGRRUB1_919	NZ_BBJU01000027.1	RRU01S_RS21060	158390	158896	DUF1810 domain-containing protein
PANTAGC006098	NA	AGRRUB1_646	NZ_BBJU01000028.1	RRU01S_RS21080	808	1425	XRE family transcriptional regulator
PANTAGC002736	NA	AGRRUB1_648	NZ_BBJU01000028.1	RRU01S_RS21090	2663	2887	hypothetical protein
PANTAGC005838	NA	AGRRUB1_651	NZ_BBJU01000028.1	RRU01S_RS21105	4478	4708	hypothetical protein
PANTAGC006293	NA	AGRRUB1_770	NZ_BBJU01000028.1	RRU01S_RS21705	136921	138816	DNA/RNA non-specific endonuclease
PANTAGC005873	NA	AGRRUB1_771	NZ_BBJU01000028.1	RRU01S_RS21710	139049	139303	hypothetical protein
PANTAGC002669	NA	AGRRUB1_545	NZ_BBJU01000029.1	RRU01S_RS21805	21169	22497	oligosaccharide repeat unit polymerase
PANTAGC002695	NA	AGRRUB1_614	NZ_BBJU01000029.1	RRU01S_RS22155	88620	89639	sugar ABC transporter substrate-binding protein
PANTAGC002011	NA	AGRRUB1_620	NZ_BBJU01000029.1	RRU01S_RS22185	95842	96963	glycerol dehydrogenase
PANTAGC003745	NA	AGRRUB1_626	NZ_BBJU01000029.1	RRU01S_RS22215	102469	103032	cysteine hydrolase
PANTAGC006667	NA	AGRRUB1_627	NZ_BBJU01000029.1	RRU01S_RS22220	103029	103901	carbohydrate kinase family protein
PANTAGC007794	NA	AGRRUB1_628	NZ_BBJU01000029.1	RRU01S_RS22225	103906	104673	uridine phosphorylase
PANTAGC005766	NA	AGRRUB1_629	NZ_BBJU01000029.1	RRU01S_RS22230	104694	105461	SIS domain-containing protein
PANTAGC000883	NA	AGRRUB1_631	NZ_BBJU01000029.1	RRU01S_RS22240	107108	110533	hypothetical protein
PANTAGC007713	NA	AGRRUB1_496	NZ_BBJU01000030.1	RRU01S_RS22475	34416	35804	coniferyl aldehyde dehydrogenase
PANTAGC001936	NA	AGRRUB1_514	NZ_BBJU01000030.1	RRU01S_RS22565	56581	56952	transcriptional regulator
PANTAGC004357	NA	AGRRUB1_517	NZ_BBJU01000030.1	RRU01S_RS22580	59200	59520	BON domain-containing protein
PANTAGC005146	NA	AGRRUB1_520	NZ_BBJU01000030.1	RRU01S_RS22595	63078	63989	malonate decarboxylase subunit epsilon
PANTAGC000471	NA	AGRRUB1_521	NZ_BBJU01000030.1	RRU01S_RS22600	63986	64840	triphosphoribosyl-dephospho-CoA synthase MdcB
PANTAGC006416	NA	AGRRUB1_522	NZ_BBJU01000030.1	RRU01S_RS22605	64846	65571	malonate decarboxylase holo-[acyl-carrier-protein] synthase
PANTAGC004183	NA	AGRRUB1_523	NZ_BBJU01000030.1	RRU01S_RS22610	65480	66193	biotin-independent malonate decarboxylase subunit gamma
PANTAGC000549	NA	AGRRUB1_524	NZ_BBJU01000030.1	RRU01S_RS22615	66190	67071	biotin-independent malonate decarboxylase subunit beta
PANTAGC000712	NA	AGRRUB1_525	NZ_BBJU01000030.1	RRU01S_RS22620	67068	67397	malonate decarboxylase acyl carrier protein
PANTAGC004182	NA	AGRRUB1_526	NZ_BBJU01000030.1	RRU01S_RS22625	67408	69039	malonate decarboxylase subunit alpha
PANTAGC006881	NA	AGRRUB1_527	NZ_BBJU01000030.1	RRU01S_RS22630	69233	70567	DeoR family transcriptional regulator
PANTAGC001181	NA	AGRRUB1_452	NZ_BBJU01000031.1	RRU01S_RS22915	53937	54263	XRE family transcriptional regulator
PANTAGC003511	NA	AGRRUB1_463	NZ_BBJU01000031.1	RRU01S_RS22970	61047	61229	hypothetical protein
PANTAGC000889	NA	AGRRUB1_349	NZ_BBJU01000032.1	RRU01S_RS23055	12494	13588	alpha/beta hydrolase
PANTAGC007250	NA	AGRRUB1_350	NZ_BBJU01000032.1	RRU01S_RS23060	13623	15413	YbhB/YbcL family Raf kinase inhibitor-like protein
PANTAGC002891	NA	AGRRUB1_362	NZ_BBJU01000032.1	RRU01S_RS23120	26321	26770	MarR family transcriptional regulator
PANTAGC005818	NA	AGRRUB1_365	NZ_BBJU01000032.1	RRU01S_RS23135	28995	29552	NYN domain-containing protein
PANTAGC007942	NA	AGRRUB1_374	NZ_BBJU01000032.1	RRU01S_RS23180	35915	36223	hypothetical protein
PANTAGC002114	NA	AGRRUB1_380	NZ_BBJU01000032.1	RRU01S_RS23210	44374	45639	sensor histidine kinase
PANTAGC000233	NA	AGRRUB1_390	NZ_BBJU01000032.1	RRU01S_RS23255	56660	57664	sugar ABC transporter substrate-binding protein
PANTAGC000029	NA	AGRRUB1_392	NZ_BBJU01000032.1	RRU01S_RS23265	58188	59879	hypothetical protein
PANTAGC006933	NA	AGRRUB1_299	NZ_BBJU01000033.1	RRU01S_RS23335	13831	14022	hypothetical protein
PANTAGC006293	NA	AGRRUB1_300	NZ_BBJU01000033.1	RRU01S_RS23340	14519	16414	endonuclease
PANTAGC002325	NA	AGRRUB1_316	NZ_BBJU01000033.1	RRU01S_RS23420	34100	35338	phosphoglycerate dehydrogenase
PANTAGC003878	NA	AGRRUB1_317	NZ_BBJU01000033.1	RRU01S_RS23425	35641	35865	hypothetical protein
PANTAGC006921	NA	AGRRUB1_325	NZ_BBJU01000033.1	RRU01S_RS23465	45198	46451	hypothetical protein
PANTAGC007237	NA	AGRRUB1_199	NZ_BBJU01000035.1	RRU01S_RS23765	6415	8094	DUF1963 domain-containing protein
PANTAGC000872	NA	AGRRUB1_208	NZ_BBJU01000035.1	RRU01S_RS23810	14357	14884	AP2 domain-containing protein
PANTAGC004288	NA	AGRRUB1_224	NZ_BBJU01000035.1	RRU01S_RS23885	29647	30867	2-amino-3-ketobutyrate CoA ligase
PANTAGC002509	NA	AGRRUB1_150	NZ_BBJU01000037.1	RRU01S_RS24205	15243	15686	response regulator
PANTAGC002326	NA	AGRRUB1_158	NZ_BBJU01000037.1	RRU01S_RS24245	26228	26977	DUF4239 domain-containing protein
PANTAGC006612	NA	AGRRUB1_115	NZ_BBJU01000038.1	RRU01S_RS24305	10769	10981	ribbon-helix-helix protein, CopG family
PANTAGC001181	NA	AGRRUB1_120	NZ_BBJU01000038.1	RRU01S_RS24330	13548	13829	XRE family transcriptional regulator
PANTAGC007229	NA	AGRRUB1_121	NZ_BBJU01000038.1	RRU01S_RS24335	13978	14712	hypothetical protein
PANTAGC005100	NA	AGRRUB1_122	NZ_BBJU01000038.1	RRU01S_RS24340	14878	15243	hypothetical protein
PANTAGC005915	NA	AGRRUB1_123	NZ_BBJU01000038.1	RRU01S_RS24345	15233	16750	hypothetical protein
PANTAGC006671	NA	AGRRUB1_124	NZ_BBJU01000038.1	RRU01S_RS24350	16769	17779	hypothetical protein
PANTAGC002746	NA	AGRRUB1_125	NZ_BBJU01000038.1	RRU01S_RS24355	17776	18282	hypothetical protein
PANTAGC005603	NA	AGRRUB1_126	NZ_BBJU01000038.1	RRU01S_RS24360	18659	18850	hypothetical protein
PANTAGC005702	NA	AGRRUB1_127	NZ_BBJU01000038.1	RRU01S_RS24365	18889	19194	XRE family transcriptional regulator
PANTAGC006847	NA	AGRRUB1_128	NZ_BBJU01000038.1	RRU01S_RS24370	19184	20056	RNA-directed DNA polymerase
PANTAGC005283	NA	AGRRUB1_94	NZ_BBJU01000039.1	RRU01S_RS24410	5749	6048	hypothetical protein
PANTAGC005117	NA	AGRRUB1_63	NZ_BBJU01000041.1	RRU01S_RS24570	7062	7367	GIY-YIG nuclease family protein
PANTAGC001182	NA	AGRRUB1_25	NZ_BBJU01000044.1	RRU01S_RS24700	1470	2648	hypothetical protein
PANTAGC002595	NA	AGRRUB1_27	NZ_BBJU01000044.1	RRU01S_RS24710	3619	3957	hypothetical protein
PANTAGC006069	NA	AGRRUB1_28	NZ_BBJU01000044.1	RRU01S_RS24715	4015	4908	FAD:protein FMN transferase
PANTAGC003894	NA	AGRRUB1_4697	NZ_BBJU01000003.1	RRU01S_RS24950	312766	313749	hypothetical protein
PANTAGC003920	NA	AGRRUB1_4281	NZ_BBJU01000004.1	RRU01S_RS24955	86209	87447	hypothetical protein
PANTAGC001183	NA	AGRRUB1_3582	NZ_BBJU01000007.1	RRU01S_RS24990	128629	129336	GntR family transcriptional regulator
PANTAGC003824	NA	AGRRUB1_3592	NZ_BBJU01000007.1	RRU01S_RS24995	141024	141878	alpha/beta hydrolase
PANTAGC006352	NA	AGRRUB1_3166	NZ_BBJU01000011.1	RRU01S_RS25015	31090	31869	class I SAM-dependent methyltransferase
PANTAGC004063	NA	AGRRUB1_1018	NZ_BBJU01000026.1	RRU01S_RS25065	112244	112942	DNA-binding response regulator
PANTAGC007696	NA	AGRRUB1_197	NZ_BBJU01000035.1	RRU01S_RS25095	3975	4553	hypothetical protein
PANTAGC003156	NA	AGRRUB1_3647	NZ_BBJU01000007.1	RRU01S_RS25255	196848	197165	hypothetical protein
PANTAGC006936	NA	AGRRUB1_2045	NZ_BBJU01000017.1	RRU01S_RS25365	26220	26486	hypothetical protein
PANTAGC004451	NA	AGRRUB1_1649	NZ_BBJU01000022.1	RRU01S_RS25415	27030	27341	hypothetical protein
PANTAGC004067	NA	AGRRUB1_23	NZ_BBJU01000044.1	RRU01S_RS25695	153	719	hypothetical protein
PANTAGC005765	NA	AGRRUB1_34	NZ_BBJU01000044.1	RRU01S_RS25700	9655	9837	hypothetical protein
# clade7
# gene families present in all genomes but 0 of focal clade:				...	...	...	AGRBOH1,AGRBOH2
# and absent in all but 4 genomes of contrast genome set ('backgroundclade'):				...	...	...	AGRALB,AGRARS,AGRDEL,AGRFAB1,AGRFAB2,AGRGEN1,AGRGEN2,AGRLAR,AGROBA1,AGROBA10,AGROBA11,AGROBA12,AGROBA13,AGROBA2,AGROBA3,AGROBA4,AGROBA5,AGROBA6,AGROBA7,AGROBA8,AGROBA9,AGRRHI,AGRROS1,AGRROS2,AGRRUB1,AGRRUB2,AGRSAL,AGRTOM1,AGRTOM2,AGRTOM3,AGRTUM1,AGRTUM2,AGRTUM3,AGRTUM4,RHINEP,RHIPUS,RHISKI,RHIZOB1,RHIZOB2
gene_family_id	og_id	cds_code	genomic_accession	locus_tag	cds_begin	cds_end	product
PANTAGC008248	NA	AGRBOH1_1	NZ_KQ961023.1	ATO67_RS00005	1	519	KR domain-containing protein
PANTAGC002685	NA	AGRBOH1_31	NZ_KQ961023.1	ATO67_RS00150	28762	28947	hypothetical protein
PANTAGC008670	NA	AGRBOH1_106	NZ_KQ961023.1	ATO67_RS00525	105971	106432	hypothetical protein
PANTAGC004104	NA	AGRBOH1_127	NZ_KQ961023.1	ATO67_RS00610	129855	130439	hypothetical protein
PANTAGC002326	NA	AGRBOH1_286	NZ_KQ961023.1	ATO67_RS01405	292178	292933	DUF4239 domain-containing protein
PANTAGC001345	NA	AGRBOH1_287	NZ_KQ961023.1	ATO67_RS01410	293122	293502	pentapeptide repeat-containing protein
PANTAGC005835	NA	AGRBOH1_347	NZ_KQ961023.1	ATO67_RS01710	359173	359688	N-acetyltransferase
PANTAGC007886	NA	AGRBOH1_415	NZ_KQ961023.1	ATO67_RS02055	435131	435766	hypothetical protein
PANTAGC003152	NA	AGRBOH1_450	NZ_KQ961023.1	ATO67_RS02240	467559	467894	DUF2809 domain-containing protein
PANTAGC006637	NA	AGRBOH1_485	NZ_KQ961023.1	ATO67_RS02415	490266	490589	type II toxin-antitoxin system PemK/MazF family toxin
PANTAGC005991	NA	AGRBOH1_486	NZ_KQ961023.1	ATO67_RS02420	490586	490810	DUF3018 domain-containing protein
PANTAGC004957	NA	AGRBOH1_511	NZ_KQ961023.1	ATO67_RS02555	520700	521113	hypothetical protein
PANTAGC004321	NA	AGRBOH1_542	NZ_KQ961023.1	ATO67_RS02705	553490	554101	hypothetical protein
PANTAGC004198	NA	AGRBOH1_548	NZ_KQ961023.1	ATO67_RS02735	559268	560107	polysaccharide deacetylase family protein
PANTAGC002352	NA	AGRBOH1_589	NZ_KQ961023.1	ATO67_RS02930	600214	600459	AbrB/MazE/SpoVT family DNA-binding domain-containing protein
PANTAGC008383	NA	AGRBOH1_600	NZ_KQ961023.1	ATO67_RS02985	611033	611242	hypothetical protein
PANTAGC006422	NA	AGRBOH1_637	NZ_KQ961023.1	ATO67_RS03165	646397	647227	porin
PANTAGC007227	NA	AGRBOH1_642	NZ_KQ961024.1	ATO67_RS03190	4075	4818	carbonic anhydrase
PANTAGC008690	NA	AGRBOH1_715	NZ_KQ961024.1	ATO67_RS03560	79188	79505	hypothetical protein
PANTAGC001742	NA	AGRBOH1_719	NZ_KQ961024.1	ATO67_RS03580	82360	82761	N-acetyltransferase
PANTAGC000544	NA	AGRBOH1_722	NZ_KQ961024.1	ATO67_RS03595	84604	85041	GFA family protein
PANTAGC000691	NA	AGRBOH1_784	NZ_KQ961024.1	ATO67_RS03895	142054	142857	FRG domain-containing protein
PANTAGC007169	NA	AGRBOH1_785	NZ_KQ961024.1	ATO67_RS03900	142838	143896	DUF262 domain-containing protein
PANTAGC002463	NA	AGRBOH1_790	NZ_KQ961024.1	ATO67_RS03925	146900	147151	hypothetical protein
PANTAGC000517	NA	AGRBOH1_791	NZ_KQ961024.1	ATO67_RS03930	147196	147558	hypothetical protein
PANTAGC008217	NA	AGRBOH1_796	NZ_KQ961024.1	ATO67_RS03955	153343	154026	hypothetical protein
PANTAGC008297	NA	AGRBOH1_797	NZ_KQ961024.1	ATO67_RS03960	154105	154572	hypothetical protein
PANTAGC005045	NA	AGRBOH1_833	NZ_KQ961024.1	ATO67_RS04145	197043	197561	hypothetical protein
PANTAGC003506	NA	AGRBOH1_884	NZ_KQ961024.1	ATO67_RS04400	254911	255282	cupin domain-containing protein
PANTAGC003069	NA	AGRBOH1_906	NZ_KQ961024.1	ATO67_RS04510	278337	278537	hypothetical protein
PANTAGC003075	NA	AGRBOH1_933	NZ_KQ961024.1	ATO67_RS04645	304719	305297	hypothetical protein
PANTAGC002421	NA	AGRBOH1_951	NZ_KQ961024.1	ATO67_RS04735	320850	321575	hypothetical protein
PANTAGC000037	NA	AGRBOH1_953	NZ_KQ961024.1	ATO67_RS04745	322417	323286	alpha-1,2-fucosyltransferase
PANTAGC004661	NA	AGRBOH1_954	NZ_KQ961024.1	ATO67_RS04750	323434	324054	hypothetical protein
PANTAGC007235	NA	AGRBOH1_955	NZ_KQ961024.1	ATO67_RS04755	324076	324855	DUF268 domain-containing protein
PANTAGC003894	NA	AGRBOH1_956	NZ_KQ961024.1	ATO67_RS04760	324897	325916	hypothetical protein
PANTAGC008531	NA	AGRBOH1_1012	NZ_KQ961024.1	ATO67_RS05040	395446	396213	restriction endonuclease
PANTAGC002298	NA	AGRBOH1_1072	NZ_KQ961024.1	ATO67_RS05345	468561	468890	hypothetical protein
PANTAGC001416	NA	AGRBOH1_1082	NZ_KQ961024.1	ATO67_RS05400	477001	477978	ABC transporter substrate-binding protein
PANTAGC007911	NA	AGRBOH1_1111	NZ_KQ961024.1	ATO67_RS05545	509151	509405	hypothetical protein
PANTAGC004943	NA	AGRBOH1_1123	NZ_KQ961024.1	ATO67_RS05605	517120	517893	hypothetical protein
PANTAGC004632	NA	AGRBOH1_1141	NZ_KQ961024.1	ATO67_RS05700	534570	535085	hypothetical protein
PANTAGC004662	NA	AGRBOH1_1142	NZ_KQ961024.1	ATO67_RS05705	535082	535486	hypothetical protein
PANTAGC002464	NA	AGRBOH1_1166	NZ_KQ961024.1	ATO67_RS05820	560783	561229	hypothetical protein
PANTAGC008484	NA	AGRBOH1_1179	NZ_KQ961024.1	ATO67_RS05890	572218	572439	hypothetical protein
PANTAGC002638	NA	AGRBOH1_1180	NZ_KQ961024.1	ATO67_RS05895	572455	573423	hypothetical protein
PANTAGC007705	NA	AGRBOH1_1273	NZ_KQ961025.1	ATO67_RS06395	155090	155701	hypothetical protein
PANTAGC007971	NA	AGRBOH1_1349	NZ_KQ961025.1	ATO67_RS06775	250008	250298	hypothetical protein
PANTAGC005233	NA	AGRBOH1_1358	NZ_KQ961025.1	ATO67_RS06815	255929	256510	hypothetical protein
PANTAGC003479	NA	AGRBOH1_1360	NZ_KQ961025.1	ATO67_RS06825	258711	259037	hypothetical protein
PANTAGC002349	NA	AGRBOH1_1496	NZ_KQ961026.1	ATO67_RS07500	924	4364	NACHT domain-containing protein
PANTAGC001775	NA	AGRBOH1_1497	NZ_KQ961026.1	ATO67_RS07505	4659	5291	hypothetical protein
PANTAGC000884	NA	AGRBOH1_1498	NZ_KQ961026.1	ATO67_RS07510	5288	5680	hypothetical protein
PANTAGC008692	NA	AGRBOH1_1500	NZ_KQ961026.1	ATO67_RS07520	6768	7004	hypothetical protein
PANTAGC001957	NA	AGRBOH1_1523	NZ_KQ961026.1	ATO67_RS07635	33507	33746	hypothetical protein
PANTAGC005377	NA	AGRBOH1_1634	NZ_KQ961026.1	ATO67_RS08190	160226	160876	DUF1989 domain-containing protein
PANTAGC000111	NA	AGRBOH1_1635	NZ_KQ961026.1	ATO67_RS08195	160893	161708	DUF1989 domain-containing protein
PANTAGC006952	NA	AGRBOH1_1638	NZ_KQ961026.1	ATO67_RS08210	163431	164510	lipid kinase
PANTAGC007622	NA	AGRBOH1_1729	NZ_KQ961026.1	ATO67_RS08665	273426	274001	hypothetical protein
PANTAGC007958	NA	AGRBOH1_1777	NZ_KQ961026.1	ATO67_RS08900	329315	329614	hypothetical protein
PANTAGC004207	NA	AGRBOH1_1792	NZ_KQ961026.1	ATO67_RS08975	344582	345157	PAS domain-containing protein
PANTAGC000537	NA	AGRBOH1_1793	NZ_KQ961026.1	ATO67_RS08980	345218	348601	chemotaxis protein
PANTAGC000113	NA	AGRBOH1_1795	NZ_KQ961026.1	ATO67_RS08990	349119	349301	hypothetical protein
PANTAGC008162	NA	AGRBOH1_1834	NZ_KQ961026.1	ATO67_RS09190	395090	396391	DUF4297 domain-containing protein
PANTAGC008413	NA	AGRBOH1_1835	NZ_KQ961026.1	ATO67_RS09195	396388	396996	hypothetical protein
PANTAGC002824	NA	AGRBOH1_1836	NZ_KQ961026.1	ATO67_RS09200	396993	398945	hypothetical protein
PANTAGC004956	NA	AGRBOH1_1837	NZ_KQ961026.1	ATO67_RS09205	398972	399199	hypothetical protein
PANTAGC006650	NA	AGRBOH1_1838	NZ_KQ961026.1	ATO67_RS09210	399480	399971	hypothetical protein
PANTAGC008046	NA	AGRBOH1_1840	NZ_KQ961027.1	ATO67_RS09230	78	446	DDE transposase
PANTAGC003263	NA	AGRBOH1_1876	NZ_KQ961027.1	ATO67_RS09415	31717	32604	N-acetylglucosamine kinase
PANTAGC004007	NA	AGRBOH1_1877	NZ_KQ961027.1	ATO67_RS09420	32813	33703	N-acetylmuramic acid 6-phosphate etherase
PANTAGC002147	NA	AGRBOH1_1894	NZ_KQ961027.1	ATO67_RS09500	51308	51514	hypothetical protein
PANTAGC003948	NA	AGRBOH1_1903	NZ_KQ961027.1	ATO67_RS09545	60367	61086	hypothetical protein
PANTAGC003444	NA	AGRBOH1_1907	NZ_KQ961027.1	ATO67_RS09560	62969	63991	ABC transporter substrate-binding protein
PANTAGC007888	NA	AGRBOH1_1909	NZ_KQ961027.1	ATO67_RS09570	65121	65435	hypothetical protein
PANTAGC004210	NA	AGRBOH1_1986	NZ_KQ961027.1	ATO67_RS09955	148940	149059	K(+)-transporting ATPase subunit F
PANTAGC006102	NA	AGRBOH1_2002	NZ_KQ961027.1	ATO67_RS10035	169560	170225	N-acetyltransferase
PANTAGC004357	NA	AGRBOH1_2015	NZ_KQ961027.1	ATO67_RS10095	181636	181971	BON domain-containing protein
PANTAGC004862	NA	AGRBOH1_2029	NZ_KQ961027.1	ATO67_RS10165	197452	197829	PH domain-containing protein
PANTAGC004320	NA	AGRBOH1_2043	NZ_KQ961027.1	ATO67_RS10235	211335	212621	hypothetical protein
PANTAGC002814	NA	AGRBOH1_2046	NZ_KQ961027.1	ATO67_RS10250	215299	216486	MFS transporter
PANTAGC007232	NA	AGRBOH1_2143	NZ_KQ961027.1	ATO67_RS10735	337149	337649	hypothetical protein
PANTAGC007627	NA	AGRBOH1_2145	NZ_KQ961027.1	ATO67_RS10745	339917	340684	hypothetical protein
PANTAGC006081	NA	AGRBOH1_2146	NZ_KQ961027.1	ATO67_RS10750	340681	341262	hypothetical protein
PANTAGC001150	NA	AGRBOH1_2149	NZ_KQ961027.1	ATO67_RS10765	342891	343454	hypothetical protein
PANTAGC001993	NA	AGRBOH1_2150	NZ_KQ961027.1	ATO67_RS10770	343457	343945	hypothetical protein
PANTAGC002821	NA	AGRBOH1_2189	NZ_KQ961028.1	ATO67_RS10965	39107	39430	hypothetical protein
PANTAGC004160	NA	AGRBOH1_2323	NZ_KQ961028.1	ATO67_RS11645	185715	186113	hypothetical protein
PANTAGC007109	NA	AGRBOH1_2346	NZ_KQ961028.1	ATO67_RS11765	212244	212444	hypothetical protein
PANTAGC003654	NA	AGRBOH1_2410	NZ_KQ961028.1	ATO67_RS12090	284721	286058	hypothetical protein
PANTAGC007528	NA	AGRBOH1_2411	NZ_KQ961028.1	ATO67_RS12095	286046	286405	MarR family transcriptional regulator
PANTAGC007280	NA	AGRBOH1_2413	NZ_KQ961028.1	ATO67_RS12105	287258	290404	hypothetical protein
PANTAGC000362	NA	AGRBOH1_2419	NZ_KQ961028.1	ATO67_RS12135	296210	296680	hypothetical protein
PANTAGC008213	NA	AGRBOH1_2421	NZ_KQ961029.1	ATO67_RS12145	150	365	hypothetical protein
PANTAGC006538	NA	AGRBOH1_2491	NZ_KQ961029.1	ATO67_RS12500	68947	70623	hypothetical protein
PANTAGC008190	NA	AGRBOH1_2492	NZ_KQ961029.1	ATO67_RS12505	70684	71028	hypothetical protein
PANTAGC008112	NA	AGRBOH1_2493	NZ_KQ961029.1	ATO67_RS12510	71039	71545	hypothetical protein
PANTAGC006742	NA	AGRBOH1_2494	NZ_KQ961029.1	ATO67_RS12515	71730	72449	hypothetical protein
PANTAGC005984	NA	AGRBOH1_2496	NZ_KQ961029.1	ATO67_RS12525	73727	74530	hypothetical protein
PANTAGC007069	NA	AGRBOH1_2497	NZ_KQ961029.1	ATO67_RS12530	74508	75128	hypothetical protein
PANTAGC002822	NA	AGRBOH1_2498	NZ_KQ961029.1	ATO67_RS12535	75162	75551	hypothetical protein
PANTAGC007973	NA	AGRBOH1_2499	NZ_KQ961029.1	ATO67_RS12540	75816	76187	hypothetical protein
PANTAGC004388	NA	AGRBOH1_2571	NZ_KQ961029.1	ATO67_RS12895	149406	149879	hypothetical protein
PANTAGC001228	NA	AGRBOH1_2617	NZ_KQ961029.1	ATO67_RS13125	195038	196153	hydrolase
PANTAGC004665	NA	AGRBOH1_2653	NZ_KQ961029.1	ATO67_RS13305	232255	232635	hypothetical protein
PANTAGC006438	NA	AGRBOH1_2700	NZ_KQ961030.1	ATO67_RS13545	288	710	hypothetical protein
PANTAGC002181	NA	AGRBOH1_2704	NZ_KQ961030.1	ATO67_RS13560	4157	4339	hypothetical protein
PANTAGC007164	NA	AGRBOH1_2705	NZ_KQ961030.1	ATO67_RS13565	4409	4618	hypothetical protein
PANTAGC001925	NA	AGRBOH1_2707	NZ_KQ961030.1	ATO67_RS13570	5061	5252	DUF2934 domain-containing protein
PANTAGC002756	NA	AGRBOH1_2709	NZ_KQ961030.1	ATO67_RS13580	6404	7009	hypothetical protein
PANTAGC005222	NA	AGRBOH1_2710	NZ_KQ961030.1	ATO67_RS13585	7244	7723	MgtC/SapB family protein
PANTAGC002343	NA	AGRBOH1_2716	NZ_KQ961030.1	ATO67_RS13605	9648	9869	hypothetical protein
PANTAGC004454	NA	AGRBOH1_2726	NZ_KQ961030.1	ATO67_RS13645	17870	18895	mechanosensitive ion channel family protein
PANTAGC004873	NA	AGRBOH1_2739	NZ_KQ961030.1	ATO67_RS13710	31131	32327	MFS transporter
PANTAGC006246	NA	AGRBOH1_2749	NZ_KQ961030.1	ATO67_RS13760	46334	47125	enoyl-CoA hydratase/isomerase family protein
PANTAGC008070	NA	AGRBOH1_2754	NZ_KQ961030.1	ATO67_RS13785	51798	52106	hypothetical protein
PANTAGC008170	NA	AGRBOH1_2755	NZ_KQ961030.1	ATO67_RS13790	52259	52441	hypothetical protein
PANTAGC008457	NA	AGRBOH1_2756	NZ_KQ961030.1	ATO67_RS13795	52499	52708	hypothetical protein
PANTAGC000707	NA	AGRBOH1_2758	NZ_KQ961030.1	ATO67_RS13805	54091	54534	ester cyclase
PANTAGC002344	NA	AGRBOH1_2760	NZ_KQ961030.1	ATO67_RS13815	55585	56076	hypothetical protein
PANTAGC007370	NA	AGRBOH1_2761	NZ_KQ961030.1	ATO67_RS13820	56158	57057	SDR family NAD(P)-dependent oxidoreductase
PANTAGC008648	NA	AGRBOH1_2770	NZ_KQ961030.1	ATO67_RS13865	68039	68245	sensor histidine kinase
PANTAGC006741	NA	AGRBOH1_2775	NZ_KQ961030.1	ATO67_RS13890	74010	75326	MFS transporter
PANTAGC002219	NA	AGRBOH1_2784	NZ_KQ961030.1	ATO67_RS13935	85585	85971	reactive intermediate/imine deaminase
PANTAGC008580	NA	AGRBOH1_2786	NZ_KQ961030.1	ATO67_RS13945	87245	87940	hypothetical protein
PANTAGC008538	NA	AGRBOH1_2800	NZ_KQ961030.1	ATO67_RS14015	104686	105147	hypothetical protein
PANTAGC004319	NA	AGRBOH1_2804	NZ_KQ961030.1	ATO67_RS14035	107585	108223	TetR/AcrR family transcriptional regulator
PANTAGC006348	NA	AGRBOH1_2807	NZ_KQ961030.1	ATO67_RS14050	111536	112699	alpha/beta hydrolase
PANTAGC000541	NA	AGRBOH1_2810	NZ_KQ961030.1	ATO67_RS14065	115584	116069	MarR family transcriptional regulator
PANTAGC006246	NA	AGRBOH1_2818	NZ_KQ961030.1	ATO67_RS14105	124588	125331	enoyl-CoA hydratase/isomerase family protein
PANTAGC003805	NA	AGRBOH1_2821	NZ_KQ961030.1	ATO67_RS14120	127945	128991	ABC transporter substrate-binding protein
PANTAGC003480	NA	AGRBOH1_2826	NZ_KQ961030.1	ATO67_RS14145	136776	137768	alpha/beta hydrolase
PANTAGC007697	NA	AGRBOH1_2829	NZ_KQ961030.1	ATO67_RS14160	140100	140498	glyoxalase/bleomycin resistance/dioxygenase family protein
PANTAGC003541	NA	AGRBOH1_2836	NZ_KQ961030.1	ATO67_RS14195	149762	149980	hypothetical protein
PANTAGC004455	NA	AGRBOH1_2839	NZ_KQ961030.1	ATO67_RS14210	152178	153167	Glu/Leu/Phe/Val dehydrogenase
PANTAGC003151	NA	AGRBOH1_2842	NZ_KQ961030.1	ATO67_RS14225	155623	156252	helix-turn-helix domain-containing protein
PANTAGC006550	NA	AGRBOH1_2846	NZ_KQ961030.1	ATO67_RS14245	160027	160278	AbrB/MazE/SpoVT family DNA-binding domain-containing protein
PANTAGC006080	NA	AGRBOH1_2848	NZ_KQ961030.1	ATO67_RS14255	160710	160934	hypothetical protein
PANTAGC007057	NA	AGRBOH1_2849	NZ_KQ961030.1	ATO67_RS14260	161103	162272	hypothetical protein
PANTAGC001281	NA	AGRBOH1_2856	NZ_KQ961030.1	ATO67_RS14295	166419	166868	DUF2383 domain-containing protein
PANTAGC003919	NA	AGRBOH1_2857	NZ_KQ961030.1	ATO67_RS14300	167298	169328	DUF4209 domain-containing protein
PANTAGC006948	NA	AGRBOH1_2858	NZ_KQ961030.1	ATO67_RS14305	169390	169674	hypothetical protein
PANTAGC007837	NA	AGRBOH1_2859	NZ_KQ961030.1	ATO67_RS14310	169724	170455	hypothetical protein
PANTAGC001345	NA	AGRBOH1_2860	NZ_KQ961030.1	ATO67_RS14315	170703	171098	pentapeptide repeat-containing protein
PANTAGC002322	NA	AGRBOH1_2861	NZ_KQ961030.1	ATO67_RS14320	171310	171891	hypothetical protein
PANTAGC005221	NA	AGRBOH1_2862	NZ_KQ961030.1	ATO67_RS14325	171895	172797	hypothetical protein
PANTAGC004666	NA	AGRBOH1_2863	NZ_KQ961030.1	ATO67_RS14330	172844	173245	hypothetical protein
PANTAGC007770	NA	AGRBOH1_2876	NZ_KQ961030.1	ATO67_RS14395	188159	188383	XRE family transcriptional regulator
PANTAGC006102	NA	AGRBOH1_2883	NZ_KQ961030.1	ATO67_RS14430	194911	195540	N-acetyltransferase
PANTAGC007957	NA	AGRBOH1_2889	NZ_KQ961030.1	ATO67_RS14460	200901	201131	hypothetical protein
PANTAGC006610	NA	AGRBOH1_2893	NZ_KQ961030.1	ATO67_RS14480	209096	209353	hypothetical protein
PANTAGC004203	NA	AGRBOH1_2914	NZ_KQ961030.1	ATO67_RS14575	228106	228429	transcriptional regulator
PANTAGC005916	NA	AGRBOH1_2921	NZ_KQ961030.1	ATO67_RS14610	233857	234033	entry exclusion protein TrbK
PANTAGC008318	NA	AGRBOH1_2931	NZ_KQ961030.1	ATO67_RS14660	243599	244189	hypothetical protein
PANTAGC001023	NA	AGRBOH1_2932	NZ_KQ961030.1	ATO67_RS14665	244785	245978	GGDEF domain-containing protein
PANTAGC005101	NA	AGRBOH1_2940	NZ_KQ961030.1	ATO67_RS14705	251636	252976	ATP-binding protein
PANTAGC002467	NA	AGRBOH1_2941	NZ_KQ961030.1	ATO67_RS14710	252973	253851	hypothetical protein
PANTAGC001612	NA	AGRBOH1_2942	NZ_KQ961030.1	ATO67_RS14715	253993	254952	DUF1837 domain-containing protein
PANTAGC001153	NA	AGRBOH1_2943	NZ_KQ961030.1	ATO67_RS14720	254949	257555	DEAD/DEAH box helicase
PANTAGC001184	NA	AGRBOH1_2944	NZ_KQ961030.1	ATO67_RS14725	257597	258334	DUF3223 domain-containing protein
PANTAGC007025	NA	AGRBOH1_2945	NZ_KQ961030.1	ATO67_RS14730	258402	258881	hypothetical protein
PANTAGC003726	NA	AGRBOH1_2946	NZ_KQ961030.1	ATO67_RS14735	259423	260295	hypothetical protein
PANTAGC003422	NA	AGRBOH1_2950	NZ_KQ961030.1	ATO67_RS14760	263114	265015	PAS domain-containing sensor histidine kinase
PANTAGC007377	NA	AGRBOH1_2955	NZ_KQ961030.1	ATO67_RS14785	268368	269183	N-acetyltransferase
PANTAGC004310	NA	AGRBOH1_2968	NZ_KQ961031.1	ATO67_RS14855	12935	13414	helix-turn-helix domain-containing protein
PANTAGC005985	NA	AGRBOH1_2973	NZ_KQ961031.1	ATO67_RS14880	16460	16654	hypothetical protein
PANTAGC007193	NA	AGRBOH1_2988	NZ_KQ961031.1	ATO67_RS14950	29025	29456	hypothetical protein
PANTAGC001958	NA	AGRBOH1_3020	NZ_KQ961031.1	ATO67_RS15105	70887	71126	hypothetical protein
PANTAGC005291	NA	AGRBOH1_3024	NZ_KQ961031.1	ATO67_RS15130	74252	74431	hypothetical protein
PANTAGC008124	NA	AGRBOH1_3044	NZ_KQ961031.1	ATO67_RS15230	104747	106411	rhomboid family intramembrane serine protease
PANTAGC001028	NA	AGRBOH1_3071	NZ_KQ961031.1	ATO67_RS15360	132575	133390	hypothetical protein
PANTAGC004294	NA	AGRBOH1_3222	NZ_KQ961032.1	ATO67_RS16095	36163	36627	MarR family transcriptional regulator
PANTAGC007489	NA	AGRBOH1_3236	NZ_KQ961032.1	ATO67_RS16165	48385	48927	GrpB family protein
PANTAGC005333	NA	AGRBOH1_3286	NZ_KQ961032.1	ATO67_RS16420	101933	102628	hypothetical protein
PANTAGC001278	NA	AGRBOH1_3287	NZ_KQ961032.1	ATO67_RS16425	102681	104147	glucosyll transferase
PANTAGC003258	NA	AGRBOH1_3308	NZ_KQ961032.1	ATO67_RS16530	126168	126704	MarR family transcriptional regulator
PANTAGC001029	NA	AGRBOH1_3316	NZ_KQ961032.1	ATO67_RS16565	134328	135128	hypothetical protein
PANTAGC002422	NA	AGRBOH1_3318	NZ_KQ961032.1	ATO67_RS16575	135686	135874	hypothetical protein
PANTAGC008485	NA	AGRBOH1_3361	NZ_KQ961032.1	ATO67_RS16785	167340	167540	hypothetical protein
PANTAGC005986	NA	AGRBOH1_3374	NZ_KQ961032.1	ATO67_RS16850	178979	179548	biotin transporter BioY
PANTAGC006603	NA	AGRBOH1_3397	NZ_KQ961032.1	ATO67_RS16965	198446	200080	hypothetical protein
PANTAGC004954	NA	AGRBOH1_3415	NZ_KQ961033.1	ATO67_RS17055	14680	15015	cupin domain-containing protein
PANTAGC008466	NA	AGRBOH1_3478	NZ_KQ961033.1	ATO67_RS17375	86323	86604	hypothetical protein
PANTAGC006553	NA	AGRBOH1_3496	NZ_KQ961033.1	ATO67_RS17465	102163	102537	hypothetical protein
PANTAGC000267	NA	AGRBOH1_3518	NZ_KQ961033.1	ATO67_RS17575	126221	126793	hypothetical protein
PANTAGC000885	NA	AGRBOH1_3587	NZ_KQ961033.1	ATO67_RS17925	198813	200069	arsenic transporter
PANTAGC005223	NA	AGRBOH1_3589	NZ_KQ961034.1	ATO67_RS17935	239	796	hypothetical protein
PANTAGC002347	NA	AGRBOH1_3590	NZ_KQ961034.1	ATO67_RS17940	902	1120	hypothetical protein
PANTAGC008292	NA	AGRBOH1_3599	NZ_KQ961034.1	ATO67_RS17985	12683	13006	response regulator
PANTAGC003751	NA	AGRBOH1_3607	NZ_KQ961034.1	ATO67_RS18025	18486	19235	DUF2092 domain-containing protein
PANTAGC007764	NA	AGRBOH1_3609	NZ_KQ961034.1	ATO67_RS18035	21289	22305	haloacid dehalogenase-like hydrolase
PANTAGC003346	NA	AGRBOH1_3610	NZ_KQ961034.1	ATO67_RS18040	22302	23279	formylglycine-generating enzyme family protein
PANTAGC000886	NA	AGRBOH1_3611	NZ_KQ961034.1	ATO67_RS18045	23344	24663	hypothetical protein
PANTAGC006226	NA	AGRBOH1_3612	NZ_KQ961034.1	ATO67_RS18050	24660	26213	VWA domain-containing protein
PANTAGC002190	NA	AGRBOH1_3613	NZ_KQ961034.1	ATO67_RS18055	26210	27199	VWA domain-containing protein
PANTAGC002345	NA	AGRBOH1_3614	NZ_KQ961034.1	ATO67_RS18060	27186	27701	DUF4381 domain-containing protein
PANTAGC006551	NA	AGRBOH1_3615	NZ_KQ961034.1	ATO67_RS18065	27703	28638	DUF58 domain-containing protein
PANTAGC004482	NA	AGRBOH1_3619	NZ_KQ961034.1	ATO67_RS18085	32703	33704	phenol degradation protein meta
PANTAGC006320	NA	AGRBOH1_3620	NZ_KQ961034.1	ATO67_RS18090	33792	35513	hypothetical protein
PANTAGC000662	NA	AGRBOH1_3621	NZ_KQ961034.1	ATO67_RS18095	35612	35911	hypothetical protein
PANTAGC004139	NA	AGRBOH1_3622	NZ_KQ961034.1	ATO67_RS18100	36089	36883	hypothetical protein
PANTAGC001723	NA	AGRBOH1_3623	NZ_KQ961034.1	ATO67_RS18105	36907	38307	DUF1254 domain-containing protein
PANTAGC001723	NA	AGRBOH1_3624	NZ_KQ961034.1	ATO67_RS18110	38338	39801	DUF1254 domain-containing protein
PANTAGC003423	NA	AGRBOH1_3625	NZ_KQ961034.1	ATO67_RS18115	40143	40523	hypothetical protein
PANTAGC007623	NA	AGRBOH1_3626	NZ_KQ961034.1	ATO67_RS18120	40606	41259	hypothetical protein
PANTAGC007699	NA	AGRBOH1_3639	NZ_KQ961034.1	ATO67_RS18180	52538	53053	N-acetyltransferase
PANTAGC003816	NA	AGRBOH1_3640	NZ_KQ961034.1	ATO67_RS18185	53025	53765	hypothetical protein
PANTAGC003730	NA	AGRBOH1_3644	NZ_KQ961034.1	ATO67_RS18205	55369	57384	reverse transcriptase
PANTAGC003651	NA	AGRBOH1_3645	NZ_KQ961034.1	ATO67_RS18210	57434	58780	reverse transcriptase
PANTAGC007277	NA	AGRBOH1_3646	NZ_KQ961034.1	ATO67_RS18215	59428	60549	integrase
PANTAGC004550	NA	AGRBOH1_3647	NZ_KQ961034.1	ATO67_RS18220	60630	61025	hypothetical protein
PANTAGC007746	NA	AGRBOH1_3649	NZ_KQ961034.1	ATO67_RS18230	61780	62232	hypothetical protein
PANTAGC007787	NA	AGRBOH1_3650	NZ_KQ961034.1	ATO67_RS18235	62493	62744	hypothetical protein
PANTAGC007167	NA	AGRBOH1_3651	NZ_KQ961034.1	ATO67_RS18240	62928	64418	hypothetical protein
PANTAGC003347	NA	AGRBOH1_3652	NZ_KQ961034.1	ATO67_RS18245	64529	64906	DUF1311 domain-containing protein
PANTAGC000887	NA	AGRBOH1_3653	NZ_KQ961034.1	ATO67_RS18250	64940	65716	hypothetical protein
PANTAGC006227	NA	AGRBOH1_3654	NZ_KQ961034.1	ATO67_RS18255	65754	66521	hypothetical protein
PANTAGC002346	NA	AGRBOH1_3656	NZ_KQ961034.1	ATO67_RS18265	67422	67826	hypothetical protein
PANTAGC008476	NA	AGRBOH1_3657	NZ_KQ961034.1	ATO67_RS18270	67868	68653	hypothetical protein
PANTAGC002468	NA	AGRBOH1_3659	NZ_KQ961034.1	ATO67_RS18280	69561	70244	hypothetical protein
PANTAGC001154	NA	AGRBOH1_3660	NZ_KQ961034.1	ATO67_RS18285	70315	71058	hypothetical protein
PANTAGC008250	NA	AGRBOH1_3661	NZ_KQ961034.1	ATO67_RS18290	71396	71875	hypothetical protein
PANTAGC003728	NA	AGRBOH1_3663	NZ_KQ961034.1	ATO67_RS18300	73126	73998	integrase
PANTAGC003750	NA	AGRBOH1_3664	NZ_KQ961034.1	ATO67_RS18305	73998	74300	hypothetical protein
PANTAGC003424	NA	AGRBOH1_3665	NZ_KQ961034.1	ATO67_RS18310	74446	75246	hypothetical protein
PANTAGC003946	NA	AGRBOH1_3666	NZ_KQ961034.1	ATO67_RS18315	75248	75880	hypothetical protein
PANTAGC004930	NA	AGRBOH1_3667	NZ_KQ961034.1	ATO67_RS18320	75953	77635	transporter
PANTAGC004953	NA	AGRBOH1_3668	NZ_KQ961034.1	ATO67_RS18325	77645	78568	protease
PANTAGC006646	NA	AGRBOH1_3669	NZ_KQ961034.1	ATO67_RS18330	78628	79368	hypothetical protein
PANTAGC005026	NA	AGRBOH1_3670	NZ_KQ961034.1	ATO67_RS18335	79409	79693	hypothetical protein
PANTAGC003539	NA	AGRBOH1_3671	NZ_KQ961034.1	ATO67_RS18340	79806	80981	HNH endonuclease
PANTAGC003562	NA	AGRBOH1_3672	NZ_KQ961034.1	ATO67_RS18345	81010	81912	HNH endonuclease
PANTAGC000660	NA	AGRBOH1_3673	NZ_KQ961034.1	ATO67_RS18350	82106	86692	hypothetical protein
PANTAGC006889	NA	AGRBOH1_3674	NZ_KQ961034.1	ATO67_RS18355	86710	87768	conjugal transfer protein
PANTAGC004140	NA	AGRBOH1_3744	NZ_KQ961034.1	ATO67_RS18710	163830	165110	hypothetical protein
PANTAGC006335	NA	AGRBOH1_3745	NZ_KQ961034.1	ATO67_RS18715	165125	166174	hypothetical protein
PANTAGC008215	NA	AGRBOH1_3746	NZ_KQ961034.1	ATO67_RS18720	166177	167292	aminoglycoside phosphotransferase family protein
PANTAGC008103	NA	AGRBOH1_3747	NZ_KQ961034.1	ATO67_RS18725	167441	168733	hypothetical protein
PANTAGC001724	NA	AGRBOH1_3748	NZ_KQ961034.1	ATO67_RS18730	169211	170815	hypothetical protein
PANTAGC008163	NA	AGRBOH1_3749	NZ_KQ961034.1	ATO67_RS18735	170912	171118	hypothetical protein
PANTAGC004185	NA	AGRBOH1_3786	NZ_KQ961035.1	ATO67_RS18935	8706	9746	sugar ABC transporter substrate-binding protein
PANTAGC005794	NA	AGRBOH1_3794	NZ_KQ961035.1	ATO67_RS18975	15711	16424	hypothetical protein
PANTAGC005027	NA	AGRBOH1_3796	NZ_KQ961035.1	ATO67_RS18990	17973	19529	hypothetical protein
PANTAGC003540	NA	AGRBOH1_3797	NZ_KQ961035.1	ATO67_RS18995	19492	21108	hypothetical protein
PANTAGC004453	NA	AGRBOH1_3798	NZ_KQ961035.1	ATO67_RS19000	21059	22747	hypothetical protein
PANTAGC007373	NA	AGRBOH1_3799	NZ_KQ961035.1	ATO67_RS19005	22744	23787	hypothetical protein
PANTAGC007947	NA	AGRBOH1_3800	NZ_KQ961035.1	ATO67_RS19010	24055	24765	IS3 family transposase
PANTAGC004824	NA	AGRBOH1_3805	NZ_KQ961035.1	ATO67_RS19035	28683	29348	class I SAM-dependent methyltransferase
PANTAGC007625	NA	AGRBOH1_3806	NZ_KQ961035.1	ATO67_RS19040	29393	30100	methyltransferase domain-containing protein
PANTAGC005159	NA	AGRBOH1_3808	NZ_KQ961035.1	ATO67_RS19045	30505	32682	glycosyltransferase
PANTAGC004003	NA	AGRBOH1_3814	NZ_KQ961035.1	ATO67_RS19075	37907	38686	SAM-dependent methyltransferase
PANTAGC003631	NA	AGRBOH1_3821	NZ_KQ961035.1	ATO67_RS19110	52992	53243	hypothetical protein
PANTAGC005011	NA	AGRBOH1_3822	NZ_KQ961035.1	ATO67_RS19115	53424	55373	hypothetical protein
PANTAGC000446	NA	AGRBOH1_3823	NZ_KQ961035.1	ATO67_RS19120	55418	56497	hypothetical protein
PANTAGC008659	NA	AGRBOH1_3831	NZ_KQ961035.1	ATO67_RS19160	66675	66938	hypothetical protein
PANTAGC001281	NA	AGRBOH1_3845	NZ_KQ961035.1	ATO67_RS19230	78658	79107	DUF2383 domain-containing protein
PANTAGC006647	NA	AGRBOH1_3846	NZ_KQ961035.1	ATO67_RS19235	79251	79499	hypothetical protein
PANTAGC003878	NA	AGRBOH1_3848	NZ_KQ961035.1	ATO67_RS19240	80010	80234	hypothetical protein
PANTAGC003405	NA	AGRBOH1_3851	NZ_KQ961035.1	ATO67_RS19255	81721	81909	hypothetical protein
PANTAGC008458	NA	AGRBOH1_3861	NZ_KQ961035.1	ATO67_RS19305	89362	89616	hypothetical protein
PANTAGC005445	NA	AGRBOH1_3863	NZ_KQ961035.1	ATO67_RS19315	90109	91509	hypothetical protein
PANTAGC006503	NA	AGRBOH1_3877	NZ_KQ961035.1	ATO67_RS19375	104413	104730	hypothetical protein
PANTAGC008401	NA	AGRBOH1_3878	NZ_KQ961035.1	ATO67_RS19380	104847	105110	hypothetical protein
PANTAGC002438	NA	AGRBOH1_3879	NZ_KQ961035.1	ATO67_RS19385	105329	106486	hypothetical protein
PANTAGC004168	NA	AGRBOH1_3880	NZ_KQ961035.1	ATO67_RS19390	106824	107156	hypothetical protein
PANTAGC008154	NA	AGRBOH1_3887	NZ_KQ961035.1	ATO67_RS19425	114327	114815	twin-arginine translocation pathway signal
PANTAGC008280	NA	AGRBOH1_3888	NZ_KQ961035.1	ATO67_RS19430	114825	115433	ferric reductase
PANTAGC000137	NA	AGRBOH1_3898	NZ_KQ961035.1	ATO67_RS19480	125197	125460	hypothetical protein
PANTAGC005042	NA	AGRBOH1_3899	NZ_KQ961035.1	ATO67_RS19485	125839	126720	glycosyl transferase
PANTAGC008341	NA	AGRBOH1_3901	NZ_KQ961035.1	ATO67_RS19495	127565	127801	hypothetical protein
PANTAGC002145	NA	AGRBOH1_3926	NZ_KQ961035.1	ATO67_RS19620	157264	158874	sulfatase
PANTAGC002295	NA	AGRBOH1_3927	NZ_KQ961035.1	ATO67_RS19625	158967	159875	UPF0104 family protein
PANTAGC000461	NA	AGRBOH1_3928	NZ_KQ961035.1	ATO67_RS19630	159955	160719	CDP-alcohol phosphatidyltransferase
PANTAGC005224	NA	AGRBOH1_3929	NZ_KQ961035.1	ATO67_RS19635	160742	161848	GTP cyclohydrolase II RibA
PANTAGC005867	NA	AGRBOH1_3930	NZ_KQ961035.1	ATO67_RS19640	162001	163002	dehydrogenase
PANTAGC001232	NA	AGRBOH1_3931	NZ_KQ961035.1	ATO67_RS19645	163016	163414	6-carboxytetrahydropterin synthase
PANTAGC001718	NA	AGRBOH1_3932	NZ_KQ961035.1	ATO67_RS19650	163411	164457	glycosyltransferase family 1 protein
PANTAGC003512	NA	AGRBOH1_3933	NZ_KQ961035.1	ATO67_RS19655	164454	165251	class I SAM-dependent methyltransferase
PANTAGC006891	NA	AGRBOH1_3934	NZ_KQ961035.1	ATO67_RS19660	165180	166013	riboflavin deaminase
PANTAGC004422	NA	AGRBOH1_3936	NZ_KQ961035.1	ATO67_RS19670	166743	167129	hypothetical protein
PANTAGC008666	NA	AGRBOH1_3938	NZ_KQ961035.1	ATO67_RS19680	167773	167928	hypothetical protein
PANTAGC008433	NA	AGRBOH1_3939	NZ_KQ961035.1	ATO67_RS19685	167931	168131	hypothetical protein
PANTAGC003754	NA	AGRBOH1_3948	NZ_KQ961036.1	ATO67_RS19725	6955	7305	hypothetical protein
PANTAGC001725	NA	AGRBOH1_3958	NZ_KQ961036.1	ATO67_RS19770	14697	15347	hypothetical protein
PANTAGC006336	NA	AGRBOH1_3960	NZ_KQ961036.1	ATO67_RS19780	16090	16503	DUF2384 domain-containing protein
PANTAGC004875	NA	AGRBOH1_3964	NZ_KQ961036.1	ATO67_RS19795	18864	20024	DUF2813 domain-containing protein
PANTAGC008009	NA	AGRBOH1_3977	NZ_KQ961036.1	ATO67_RS19860	31811	32044	hypothetical protein
PANTAGC006229	NA	AGRBOH1_3982	NZ_KQ961036.1	ATO67_RS19885	35692	37554	hypothetical protein
PANTAGC008246	NA	AGRBOH1_3983	NZ_KQ961036.1	ATO67_RS19890	37584	38408	DUF3667 domain-containing protein
PANTAGC003752	NA	AGRBOH1_3992	NZ_KQ961036.1	ATO67_RS19935	45766	46029	hypothetical protein
PANTAGC008512	NA	AGRBOH1_3994	NZ_KQ961036.1	ATO67_RS19940	46566	46907	hypothetical protein
PANTAGC005407	NA	AGRBOH1_4007	NZ_KQ961036.1	ATO67_RS20000	57984	59522	hypothetical protein
PANTAGC001925	NA	AGRBOH1_4018	NZ_KQ961036.1	ATO67_RS20055	68821	69012	DUF2934 domain-containing protein
PANTAGC002756	NA	AGRBOH1_4020	NZ_KQ961036.1	ATO67_RS20065	70141	70749	hypothetical protein
PANTAGC008364	NA	AGRBOH1_4030	NZ_KQ961036.1	ATO67_RS20115	79387	79701	hypothetical protein
PANTAGC008302	NA	AGRBOH1_4035	NZ_KQ961036.1	ATO67_RS20130	85003	85197	hypothetical protein
PANTAGC002181	NA	AGRBOH1_4036	NZ_KQ961036.1	ATO67_RS20135	85199	85396	hypothetical protein
PANTAGC008489	NA	AGRBOH1_4038	NZ_KQ961036.1	ATO67_RS20145	87444	87632	hypothetical protein
PANTAGC008149	NA	AGRBOH1_4047	NZ_KQ961036.1	ATO67_RS20190	96972	97232	transposase
PANTAGC008277	NA	AGRBOH1_4048	NZ_KQ961036.1	ATO67_RS20195	97208	97564	hypothetical protein
PANTAGC007624	NA	AGRBOH1_4054	NZ_KQ961036.1	ATO67_RS20225	101570	102352	methyltransferase domain-containing protein
PANTAGC005862	NA	AGRBOH1_4059	NZ_KQ961036.1	ATO67_RS20250	106528	107223	IclR family transcriptional regulator
PANTAGC001611	NA	AGRBOH1_4065	NZ_KQ961036.1	ATO67_RS20280	112204	113394	cupin domain-containing protein
PANTAGC000270	NA	AGRBOH1_4071	NZ_KQ961036.1	ATO67_RS20310	118946	119533	hypothetical protein
PANTAGC005513	NA	AGRBOH1_4079	NZ_KQ961036.1	ATO67_RS20350	127765	128106	XRE family transcriptional regulator
PANTAGC000478	NA	AGRBOH1_4081	NZ_KQ961036.1	ATO67_RS20360	130038	130421	hypothetical protein
PANTAGC005794	NA	AGRBOH1_4084	NZ_KQ961036.1	ATO67_RS20375	134730	135422	cytochrome b
PANTAGC002111	NA	AGRBOH1_4088	NZ_KQ961036.1	ATO67_RS20395	138263	138868	hypothetical protein
PANTAGC008074	NA	AGRBOH1_4089	NZ_KQ961036.1	ATO67_RS20400	138936	139139	hypothetical protein
PANTAGC006439	NA	AGRBOH1_4092	NZ_KQ961037.1	ATO67_RS20415	409	780	hypothetical protein
PANTAGC002347	NA	AGRBOH1_4104	NZ_KQ961037.1	ATO67_RS20480	12325	12543	hypothetical protein
PANTAGC008435	NA	AGRBOH1_4105	NZ_KQ961037.1	ATO67_RS20485	12649	13005	hypothetical protein
PANTAGC008208	NA	AGRBOH1_4106	NZ_KQ961037.1	ATO67_RS20490	13002	13415	hypothetical protein
PANTAGC006089	NA	AGRBOH1_4109	NZ_KQ961037.1	ATO67_RS20505	14902	15516	hypothetical protein
PANTAGC008374	NA	AGRBOH1_4110	NZ_KQ961037.1	ATO67_RS20510	15745	16059	hypothetical protein
PANTAGC007854	NA	AGRBOH1_4125	NZ_KQ961037.1	ATO67_RS20585	30874	31128	hypothetical protein
PANTAGC003945	NA	AGRBOH1_4130	NZ_KQ961037.1	ATO67_RS20610	39479	39682	hypothetical protein
PANTAGC005647	NA	AGRBOH1_4138	NZ_KQ961037.1	ATO67_RS20650	47185	47700	MarR family transcriptional regulator
PANTAGC000846	NA	AGRBOH1_4139	NZ_KQ961037.1	ATO67_RS20655	48277	50589	bifunctional salicylyl-CoA 5-hydroxylase/oxidoreductase
PANTAGC003806	NA	AGRBOH1_4141	NZ_KQ961037.1	ATO67_RS20665	51406	51825	acyl-CoA thioesterase
PANTAGC002551	NA	AGRBOH1_4142	NZ_KQ961037.1	ATO67_RS20670	51818	52213	RidA family protein
PANTAGC005142	NA	AGRBOH1_4143	NZ_KQ961037.1	ATO67_RS20675	52242	52670	cupin domain-containing protein
PANTAGC003824	NA	AGRBOH1_4146	NZ_KQ961037.1	ATO67_RS20690	54314	55138	alpha/beta hydrolase
PANTAGC002196	NA	AGRBOH1_4165	NZ_KQ961037.1	ATO67_RS20780	78386	79765	DUF1338 domain-containing protein
PANTAGC007818	NA	AGRBOH1_4166	NZ_KQ961037.1	ATO67_RS20785	79957	80160	hypothetical protein
PANTAGC001237	NA	AGRBOH1_4171	NZ_KQ961037.1	ATO67_RS20805	83474	83824	HNH endonuclease
PANTAGC003349	NA	AGRBOH1_4173	NZ_KQ961037.1	ATO67_RS20815	84279	85526	pilus assembly protein
PANTAGC008314	NA	AGRBOH1_4174	NZ_KQ961037.1	ATO67_RS20820	85611	85811	hypothetical protein
PANTAGC003032	NA	AGRBOH1_4187	NZ_KQ961037.1	ATO67_RS20890	97188	98486	sugar ABC transporter substrate-binding protein
PANTAGC002452	NA	AGRBOH1_4221	NZ_KQ961037.1	ATO67_RS21055	130357	131820	PAS domain S-box protein
PANTAGC006645	NA	AGRBOH1_4238	NZ_KQ961038.1	ATO67_RS21145	11132	11365	hypothetical protein
PANTAGC003756	NA	AGRBOH1_4240	NZ_KQ961038.1	ATO67_RS21155	12047	12568	kinase
PANTAGC007248	NA	AGRBOH1_4259	NZ_KQ961038.1	ATO67_RS21250	30993	31508	GNAT family N-acetyltransferase
PANTAGC005227	NA	AGRBOH1_4270	NZ_KQ961038.1	ATO67_RS21305	41313	42047	hypothetical protein
PANTAGC001573	NA	AGRBOH1_4319	NZ_KQ961038.1	ATO67_RS21520	90009	90449	hypothetical protein
PANTAGC003477	NA	AGRBOH1_4320	NZ_KQ961038.1	ATO67_RS21525	90700	91137	hypothetical protein
PANTAGC002348	NA	AGRBOH1_4323	NZ_KQ961039.1	ATO67_RS21540	1932	2258	hypothetical protein
PANTAGC008332	NA	AGRBOH1_4333	NZ_KQ961039.1	ATO67_RS21590	8731	8967	hypothetical protein
PANTAGC008160	NA	AGRBOH1_4338	NZ_KQ961039.1	ATO67_RS21615	11968	12273	hypothetical protein
PANTAGC008119	NA	AGRBOH1_4339	NZ_KQ961039.1	ATO67_RS21620	12324	12608	hypothetical protein
PANTAGC001584	NA	AGRBOH1_4347	NZ_KQ961039.1	ATO67_RS21655	16889	17584	hypothetical protein
PANTAGC008330	NA	AGRBOH1_4348	NZ_KQ961039.1	ATO67_RS21660	17590	19074	nucleotidyl transferase
PANTAGC000479	NA	AGRBOH1_4350	NZ_KQ961039.1	ATO67_RS21670	19733	20353	hypothetical protein
PANTAGC005025	NA	AGRBOH1_4351	NZ_KQ961039.1	ATO67_RS21675	20412	21608	hypothetical protein
PANTAGC002669	NA	AGRBOH1_4368	NZ_KQ961039.1	ATO67_RS21760	39828	41126	oligosaccharide repeat unit polymerase
PANTAGC008528	NA	AGRBOH1_4378	NZ_KQ961039.1	ATO67_RS21810	51056	51295	hypothetical protein
PANTAGC008195	NA	AGRBOH1_4379	NZ_KQ961039.1	ATO67_RS21815	51310	51789	hypothetical protein
PANTAGC008349	NA	AGRBOH1_4383	NZ_KQ961040.1	ATO67_RS21835	341	559	hypothetical protein
PANTAGC006396	NA	AGRBOH1_4385	NZ_KQ961040.1	ATO67_RS21845	1212	1724	MarR family transcriptional regulator
PANTAGC008086	NA	AGRBOH1_4386	NZ_KQ961040.1	ATO67_RS21850	1807	2328	DUF417 domain-containing protein
PANTAGC003918	NA	AGRBOH1_4387	NZ_KQ961040.1	ATO67_RS21855	2429	3349	hypothetical protein
PANTAGC008294	NA	AGRBOH1_4388	NZ_KQ961040.1	ATO67_RS21860	3593	3922	hypothetical protein
PANTAGC004898	NA	AGRBOH1_4400	NZ_KQ961040.1	ATO67_RS21910	10696	11577	NmrA family transcriptional regulator
PANTAGC006293	NA	AGRBOH1_4404	NZ_KQ961040.1	ATO67_RS21930	18195	20090	DNA/RNA non-specific endonuclease
PANTAGC008614	NA	AGRBOH1_4409	NZ_KQ961040.1	ATO67_RS21950	22101	22511	hypothetical protein
PANTAGC004823	NA	AGRBOH1_4410	NZ_KQ961040.1	ATO67_RS21955	22906	24876	hypothetical protein
PANTAGC006334	NA	AGRBOH1_4413	NZ_KQ961040.1	ATO67_RS21965	26325	26666	hypothetical protein
PANTAGC004583	NA	AGRBOH1_4429	NZ_KQ961042.1	ATO67_RS22040	193	1635	hypothetical protein
PANTAGC007926	NA	AGRBOH1_4430	NZ_KQ961042.1	ATO67_RS22045	2169	2855	hypothetical protein
PANTAGC008251	NA	AGRBOH1_4431	NZ_KQ961042.1	ATO67_RS22050	2872	3186	hypothetical protein
PANTAGC003943	NA	AGRBOH1_4432	NZ_KQ961042.1	ATO67_RS22055	3274	3780	N-acetyltransferase
PANTAGC007860	NA	AGRBOH1_4435	NZ_KQ961042.1	ATO67_RS22075	6094	6642	hypothetical protein
PANTAGC007168	NA	AGRBOH1_4437	NZ_KQ961042.1	ATO67_RS22080	6992	7435	DUF4145 domain-containing protein
PANTAGC007519	NA	AGRBOH1_108	NZ_KQ961023.1	ATO67_RS22180	109521	109706	hypothetical protein
PANTAGC007935	NA	AGRBOH1_541	NZ_KQ961023.1	ATO67_RS22240	553215	553550	hypothetical protein
PANTAGC008028	NA	AGRBOH1_1178	NZ_KQ961024.1	ATO67_RS22295	571908	572108	FRG domain-containing protein
PANTAGC002823	NA	AGRBOH1_1904	NZ_KQ961027.1	ATO67_RS22345	61055	61351	hypothetical protein
PANTAGC008295	NA	AGRBOH1_2151	NZ_KQ961027.1	ATO67_RS22355	344218	344403	helix-turn-helix domain-containing protein
PANTAGC008033	NA	AGRBOH1_2699	NZ_KQ961029.1	ATO67_RS22380	281049	281261	hypothetical protein
PANTAGC004169	NA	AGRBOH1_2701	NZ_KQ961030.1	ATO67_RS22385	931	1194	hypothetical protein
PANTAGC008487	NA	AGRBOH1_2714	NZ_KQ961030.1	ATO67_RS22405	9001	9231	DUF983 domain-containing protein
PANTAGC007965	NA	AGRBOH1_2719	NZ_KQ961030.1	ATO67_RS22410	13219	13476	hypothetical protein
PANTAGC007825	NA	AGRBOH1_2724	NZ_KQ961030.1	ATO67_RS22430	17107	17295	AraC family transcriptional regulator
PANTAGC002897	NA	AGRBOH1_2868	NZ_KQ961030.1	ATO67_RS22440	179881	180123	hypothetical protein
PANTAGC008400	NA	AGRBOH1_3588	NZ_KQ961033.1	ATO67_RS22515	200198	200800	hypothetical protein
PANTAGC003034	NA	AGRBOH1_3648	NZ_KQ961034.1	ATO67_RS22530	61169	61714	hypothetical protein
PANTAGC004582	NA	AGRBOH1_3658	NZ_KQ961034.1	ATO67_RS22535	68884	69546	DUF2272 domain-containing protein
PANTAGC007859	NA	AGRBOH1_3993	NZ_KQ961036.1	ATO67_RS22595	46145	46297	helix-turn-helix domain-containing protein
PANTAGC008071	NA	AGRBOH1_4049	NZ_KQ961036.1	ATO67_RS22615	97528	97917	hypothetical protein
PANTAGC008371	NA	AGRBOH1_4052	NZ_KQ961036.1	ATO67_RS22620	100112	100591	AraC family transcriptional regulator
PANTAGC002524	NA	AGRBOH1_4169	NZ_KQ961037.1	ATO67_RS22630	82770	82880	DUF2474 domain-containing protein
PANTAGC008315	NA	AGRBOH1_4177	NZ_KQ961037.1	ATO67_RS22635	87411	87632	hypothetical protein
PANTAGC002439	NA	AGRBOH1_4384	NZ_KQ961040.1	ATO67_RS22710	565	1020	hypothetical protein
PANTAGC008198	NA	AGRBOH1_4406	NZ_KQ961040.1	ATO67_RS22725	20596	20769	hypothetical protein
PANTAGC008643	NA	AGRBOH1_4436	NZ_KQ961042.1	ATO67_RS22740	6573	7052	DUF4276 domain-containing protein
PANTAGC003755	NA	AGRBOH1_4441	NZ_KQ961044.1	ATO67_RS22745	1323	1739	hypothetical protein
# clade8
# gene families present in all genomes but 0 of focal clade:				...	...	...	AGRROS1,AGRROS2
# and absent in all but 4 genomes of contrast genome set ('backgroundclade'):				...	...	...	AGRALB,AGRARS,AGRBOH1,AGRBOH2,AGRDEL,AGRFAB1,AGRFAB2,AGRGEN1,AGRGEN2,AGRLAR,AGROBA1,AGROBA10,AGROBA11,AGROBA12,AGROBA13,AGROBA2,AGROBA3,AGROBA4,AGROBA5,AGROBA6,AGROBA7,AGROBA8,AGROBA9,AGRRHI,AGRRUB1,AGRRUB2,AGRSAL,AGRTOM1,AGRTOM2,AGRTOM3,AGRTUM1,AGRTUM2,AGRTUM3,AGRTUM4,RHINEP,RHIPUS,RHISKI,RHIZOB1,RHIZOB2
gene_family_id	og_id	cds_code	genomic_accession	locus_tag	cds_begin	cds_end	product
PANTAGC004665	NA	AGRROS1_285	NZ_NXEJ01000001.1	CPJ18_RS00260	52094	52468	hypothetical protein
PANTAGC004614	NA	AGRROS1_316	NZ_NXEJ01000001.1	CPJ18_RS00420	84007	84240	hypothetical protein
PANTAGC003404	NA	AGRROS1_317	NZ_NXEJ01000001.1	CPJ18_RS00425	84242	84877	OmpA family protein
PANTAGC001923	NA	AGRROS1_318	NZ_NXEJ01000001.1	CPJ18_RS00430	84874	85329	hypothetical protein
PANTAGC001228	NA	AGRROS1_324	NZ_NXEJ01000001.1	CPJ18_RS00460	90018	91133	hydrolase
PANTAGC003239	NA	AGRROS1_382	NZ_NXEJ01000001.1	CPJ18_RS00750	145484	145723	hypothetical protein
PANTAGC006141	NA	AGRROS1_527	NZ_NXEJ01000001.1	CPJ18_RS01480	288179	288439	hypothetical protein
PANTAGC006352	NA	AGRROS1_535	NZ_NXEJ01000001.1	CPJ18_RS01520	294725	295504	hypothetical protein
PANTAGC006684	NA	AGRROS1_536	NZ_NXEJ01000001.1	CPJ18_RS01525	295547	297310	hypothetical protein
PANTAGC000542	NA	AGRROS1_577	NZ_NXEJ01000001.1	CPJ18_RS01740	340127	340525	hypothetical protein
PANTAGC007391	NA	AGRROS1_589	NZ_NXEJ01000001.1	CPJ18_RS01805	351316	351621	HNH endonuclease
PANTAGC007109	NA	AGRROS1_678	NZ_NXEJ01000001.1	CPJ18_RS02250	436994	437194	hypothetical protein
PANTAGC003902	NA	AGRROS1_682	NZ_NXEJ01000001.1	CPJ18_RS02270	440919	441119	hypothetical protein
PANTAGC000241	NA	AGRROS1_754	NZ_NXEJ01000001.1	CPJ18_RS02645	492260	492520	hypothetical protein
PANTAGC003507	NA	AGRROS1_761	NZ_NXEJ01000001.1	CPJ18_RS02680	496161	496628	hypothetical protein
PANTAGC003446	NA	AGRROS1_1542	NZ_NXEJ01000002.1	CPJ18_RS02780	8554	8982	MarR family transcriptional regulator
PANTAGC000705	NA	AGRROS1_1559	NZ_NXEJ01000002.1	CPJ18_RS02865	24559	25188	flavin reductase
PANTAGC007605	NA	AGRROS1_1692	NZ_NXEJ01000002.1	CPJ18_RS03530	160726	160941	hypothetical protein
PANTAGC001958	NA	AGRROS1_1739	NZ_NXEJ01000002.1	CPJ18_RS03770	217158	217397	hypothetical protein
PANTAGC007150	NA	AGRROS1_1794	NZ_NXEJ01000002.1	CPJ18_RS04045	278018	278353	hypothetical protein
PANTAGC007227	NA	AGRROS1_1813	NZ_NXEJ01000002.1	CPJ18_RS04145	295334	296077	carbonic anhydrase
PANTAGC003228	NA	AGRROS1_1888	NZ_NXEJ01000002.1	CPJ18_RS04525	373185	373430	hypothetical protein
PANTAGC000464	NA	AGRROS1_1892	NZ_NXEJ01000002.1	CPJ18_RS04545	376342	376851	GNAT family N-acetyltransferase
PANTAGC000544	NA	AGRROS1_1895	NZ_NXEJ01000002.1	CPJ18_RS04560	378712	379131	aldehyde-activating protein
PANTAGC006046	NA	AGRROS1_1940	NZ_NXEJ01000002.1	CPJ18_RS04785	421972	422337	hypothetical protein
PANTAGC002960	NA	AGRROS1_1961	NZ_NXEJ01000002.1	CPJ18_RS04895	437234	437434	hypothetical protein
PANTAGC005045	NA	AGRROS1_1997	NZ_NXEJ01000002.1	CPJ18_RS05075	477184	477702	hypothetical protein
PANTAGC000269	NA	AGRROS1_2009	NZ_NXEJ01000002.1	CPJ18_RS05135	492906	494231	hypothetical protein
PANTAGC003775	NA	AGRROS1_2046	NZ_NXEJ01000002.1	CPJ18_RS05320	534159	535718	magnesium-protoporphyrin IX monomethyl ester cyclase
PANTAGC003901	NA	AGRROS1_2063	NZ_NXEJ01000002.1	CPJ18_RS05405	554328	554507	hypothetical protein
PANTAGC003075	NA	AGRROS1_2103	NZ_NXEJ01000002.1	CPJ18_RS05605	593633	594211	hypothetical protein
PANTAGC002421	NA	AGRROS1_2124	NZ_NXEJ01000002.1	CPJ18_RS05710	612945	613670	hypothetical protein
PANTAGC000037	NA	AGRROS1_2126	NZ_NXEJ01000002.1	CPJ18_RS05720	614517	615386	alpha-1,2-fucosyltransferase
PANTAGC004661	NA	AGRROS1_2127	NZ_NXEJ01000002.1	CPJ18_RS05725	615616	616155	hypothetical protein
PANTAGC000702	NA	AGRROS1_2151	NZ_NXEJ01000003.1	CPJ18_RS05785	10502	11887	permease
PANTAGC001445	NA	AGRROS1_2167	NZ_NXEJ01000003.1	CPJ18_RS05865	30832	31056	hypothetical protein
PANTAGC000706	NA	AGRROS1_2172	NZ_NXEJ01000003.1	CPJ18_RS05890	33908	35191	hypothetical protein
PANTAGC003578	NA	AGRROS1_2176	NZ_NXEJ01000003.1	CPJ18_RS05910	38108	38869	IclR family transcriptional regulator
PANTAGC005407	NA	AGRROS1_2186	NZ_NXEJ01000003.1	CPJ18_RS05960	49996	51516	hypothetical protein
PANTAGC005078	NA	AGRROS1_2187	NZ_NXEJ01000003.1	CPJ18_RS05965	51856	53457	anion permease
PANTAGC002524	NA	AGRROS1_2188	NZ_NXEJ01000003.1	CPJ18_RS05970	53696	53806	hypothetical protein
PANTAGC005255	NA	AGRROS1_2191	NZ_NXEJ01000003.1	CPJ18_RS05985	56423	57748	sugar ABC transporter substrate-binding protein
PANTAGC000125	NA	AGRROS1_2198	NZ_NXEJ01000003.1	CPJ18_RS06020	64387	64800	DUF1810 domain-containing protein
PANTAGC005116	NA	AGRROS1_2207	NZ_NXEJ01000003.1	CPJ18_RS06065	69967	70299	DUF982 domain-containing protein
PANTAGC002114	NA	AGRROS1_2227	NZ_NXEJ01000003.1	CPJ18_RS06165	91540	92814	two-component sensor histidine kinase
PANTAGC003241	NA	AGRROS1_2246	NZ_NXEJ01000003.1	CPJ18_RS06260	113375	113638	hypothetical protein
PANTAGC003446	NA	AGRROS1_2253	NZ_NXEJ01000003.1	CPJ18_RS06295	119991	120449	MarR family transcriptional regulator
PANTAGC005180	NA	AGRROS1_2256	NZ_NXEJ01000003.1	CPJ18_RS06310	123101	125182	CoA-binding protein
PANTAGC001559	NA	AGRROS1_2258	NZ_NXEJ01000003.1	CPJ18_RS06320	126815	127807	alpha/beta hydrolase
PANTAGC007807	NA	AGRROS1_2261	NZ_NXEJ01000003.1	CPJ18_RS06335	129657	129983	hypothetical protein
PANTAGC001118	NA	AGRROS1_2291	NZ_NXEJ01000003.1	CPJ18_RS06485	160705	161172	hypothetical protein
PANTAGC000270	NA	AGRROS1_2323	NZ_NXEJ01000003.1	CPJ18_RS06645	194845	195432	hypothetical protein
PANTAGC000129	NA	AGRROS1_2360	NZ_NXEJ01000003.1	CPJ18_RS06830	229656	229847	hypothetical protein
PANTAGC005005	NA	AGRROS1_2386	NZ_NXEJ01000003.1	CPJ18_RS06960	253820	255052	hypothetical protein
PANTAGC007406	NA	AGRROS1_2397	NZ_NXEJ01000003.1	CPJ18_RS07015	264391	265566	6-phosphogluconolactonase
PANTAGC000537	NA	AGRROS1_2417	NZ_NXEJ01000003.1	CPJ18_RS07115	286643	289981	protein-glutamate O-methyltransferase
PANTAGC003737	NA	AGRROS1_2418	NZ_NXEJ01000003.1	CPJ18_RS07120	290068	290463	ArsR family transcriptional regulator
PANTAGC003264	NA	AGRROS1_2419	NZ_NXEJ01000003.1	CPJ18_RS07125	290498	291124	hypothetical protein
PANTAGC003507	NA	AGRROS1_2442	NZ_NXEJ01000003.1	CPJ18_RS07240	308328	308798	hypothetical protein
PANTAGC004673	NA	AGRROS1_2454	NZ_NXEJ01000003.1	CPJ18_RS07305	318159	318350	hypothetical protein
PANTAGC003894	NA	AGRROS1_2459	NZ_NXEJ01000004.1	CPJ18_RS07330	559	1575	hypothetical protein
PANTAGC002182	NA	AGRROS1_2522	NZ_NXEJ01000004.1	CPJ18_RS07650	76719	77183	hypothetical protein
PANTAGC002298	NA	AGRROS1_2588	NZ_NXEJ01000004.1	CPJ18_RS07985	151371	151700	hypothetical protein
PANTAGC001416	NA	AGRROS1_2598	NZ_NXEJ01000004.1	CPJ18_RS08040	159813	160790	ABC transporter substrate-binding protein
PANTAGC000073	NA	AGRROS1_2718	NZ_NXEJ01000004.1	CPJ18_RS08665	275857	276102	hypothetical protein
PANTAGC003237	NA	AGRROS1_2759	NZ_NXEJ01000004.1	CPJ18_RS08870	314493	314738	hypothetical protein
PANTAGC003783	NA	AGRROS1_2903	NZ_NXEJ01000004.1	CPJ18_RS09615	469015	469731	hypothetical protein
PANTAGC003427	NA	AGRROS1_2972	NZ_NXEJ01000004.1	CPJ18_RS09965	541704	542450	3-hydroxyisobutyrate dehydrogenase
PANTAGC000708	NA	AGRROS1_2973	NZ_NXEJ01000004.1	CPJ18_RS09970	542545	542922	transcriptional regulator
PANTAGC007622	NA	AGRROS1_3084	NZ_NXEJ01000005.1	CPJ18_RS10525	123223	123720	hypothetical protein
PANTAGC008350	NA	AGRROS1_3140	NZ_NXEJ01000005.1	CPJ18_RS10805	188702	189100	hypothetical protein
PANTAGC003511	NA	AGRROS1_3149	NZ_NXEJ01000005.1	CPJ18_RS10855	197145	197327	hypothetical protein
PANTAGC008093	NA	AGRROS1_3150	NZ_NXEJ01000005.1	CPJ18_RS10860	197615	197854	hypothetical protein
PANTAGC002196	NA	AGRROS1_3156	NZ_NXEJ01000005.1	CPJ18_RS10890	206298	207644	DUF1338 domain-containing protein
PANTAGC004007	NA	AGRROS1_3164	NZ_NXEJ01000005.1	CPJ18_RS10930	214836	215729	N-acetylmuramic acid 6-phosphate etherase
PANTAGC003263	NA	AGRROS1_3165	NZ_NXEJ01000005.1	CPJ18_RS10935	215936	216823	N-acetylglucosamine kinase
PANTAGC003691	NA	AGRROS1_3258	NZ_NXEJ01000006.1	CPJ18_RS11410	57729	57926	hypothetical protein
PANTAGC005758	NA	AGRROS1_3270	NZ_NXEJ01000006.1	CPJ18_RS11470	73269	73496	hypothetical protein
PANTAGC002821	NA	AGRROS1_3321	NZ_NXEJ01000006.1	CPJ18_RS11730	124729	125052	hypothetical protein
PANTAGC002606	NA	AGRROS1_3343	NZ_NXEJ01000006.1	CPJ18_RS11840	146907	147161	hypothetical protein
PANTAGC000709	NA	AGRROS1_3386	NZ_NXEJ01000006.1	CPJ18_RS12055	194151	194927	protocatechuate 3,4-dioxygenase
PANTAGC001072	NA	AGRROS1_3454	NZ_NXEJ01000006.1	CPJ18_RS12400	261799	262200	type II toxin-antitoxin system death-on-curing family toxin
PANTAGC001017	NA	AGRROS1_3485	NZ_NXEJ01000006.1	CPJ18_RS12560	296067	296252	hypothetical protein
PANTAGC001636	NA	AGRROS1_3490	NZ_NXEJ01000006.1	CPJ18_RS12585	300972	301982	hypothetical protein
PANTAGC002422	NA	AGRROS1_3492	NZ_NXEJ01000006.1	CPJ18_RS12595	302511	302699	hypothetical protein
PANTAGC002605	NA	AGRROS1_3580	NZ_NXEJ01000006.1	CPJ18_RS13035	373137	373466	hypothetical protein
PANTAGC002757	NA	AGRROS1_3584	NZ_NXEJ01000006.1	CPJ18_RS13055	375349	375816	L-alanine exporter AlaE
PANTAGC000754	NA	AGRROS1_3589	NZ_NXEJ01000006.1	CPJ18_RS13080	379923	380375	hypothetical protein
PANTAGC003477	NA	AGRROS1_3597	NZ_NXEJ01000006.1	CPJ18_RS13120	387312	387761	hypothetical protein
PANTAGC003719	NA	AGRROS1_3657	NZ_NXEJ01000006.1	CPJ18_RS13420	445586	446668	hypothetical protein
PANTAGC007248	NA	AGRROS1_3662	NZ_NXEJ01000006.1	CPJ18_RS13445	451338	451853	phosphinothricin acetyltransferase
PANTAGC003756	NA	AGRROS1_3679	NZ_NXEJ01000006.1	CPJ18_RS13530	466997	467518	kinase
PANTAGC001031	NA	AGRROS1_3687	NZ_NXEJ01000006.1	CPJ18_RS13570	473670	474368	excinuclease ABC subunit C
PANTAGC000390	NA	AGRROS1_3694	NZ_NXEJ01000006.1	CPJ18_RS13610	480663	480914	hypothetical protein
PANTAGC003510	NA	AGRROS1_3733	NZ_NXEJ01000006.1	CPJ18_RS13805	517466	518146	glutathione S-transferase
PANTAGC004198	NA	AGRROS1_3790	NZ_NXEJ01000006.1	CPJ18_RS14090	573799	574638	polysaccharide deacetylase family protein
PANTAGC001446	NA	AGRROS1_3887	NZ_NXEJ01000007.1	CPJ18_RS14585	40520	40954	hypothetical protein
PANTAGC002348	NA	AGRROS1_3920	NZ_NXEJ01000007.1	CPJ18_RS14760	75762	76088	hypothetical protein
PANTAGC002326	NA	AGRROS1_3922	NZ_NXEJ01000007.1	CPJ18_RS14770	78783	79541	hypothetical protein
PANTAGC000410	NA	AGRROS1_3938	NZ_NXEJ01000007.1	CPJ18_RS14855	91953	92297	DUF1476 domain-containing protein
PANTAGC007658	NA	AGRROS1_3951	NZ_NXEJ01000007.1	CPJ18_RS14920	108213	108794	hypothetical protein
PANTAGC005835	NA	AGRROS1_3977	NZ_NXEJ01000007.1	CPJ18_RS15050	133622	134137	N-acetyltransferase
PANTAGC002942	NA	AGRROS1_3988	NZ_NXEJ01000007.1	CPJ18_RS15105	144480	144662	hypothetical protein
PANTAGC006049	NA	AGRROS1_4011	NZ_NXEJ01000007.1	CPJ18_RS15220	166879	167253	hypothetical protein
PANTAGC006198	NA	AGRROS1_4012	NZ_NXEJ01000007.1	CPJ18_RS15225	167250	168497	hypothetical protein
PANTAGC002443	NA	AGRROS1_4014	NZ_NXEJ01000007.1	CPJ18_RS15235	169082	169501	hypothetical protein
PANTAGC007519	NA	AGRROS1_4059	NZ_NXEJ01000007.1	CPJ18_RS15460	215965	216150	hypothetical protein
PANTAGC007233	NA	AGRROS1_4115	NZ_NXEJ01000007.1	CPJ18_RS15745	271523	271738	hypothetical protein
PANTAGC005006	NA	AGRROS1_4147	NZ_NXEJ01000007.1	CPJ18_RS15905	301942	302124	hypothetical protein
PANTAGC000889	NA	AGRROS1_4159	NZ_NXEJ01000008.1	CPJ18_RS15965	6540	7523	lipase
PANTAGC007250	NA	AGRROS1_4160	NZ_NXEJ01000008.1	CPJ18_RS15970	7669	9462	YbhB/YbcL family Raf kinase inhibitor-like protein
PANTAGC007650	NA	AGRROS1_4194	NZ_NXEJ01000008.1	CPJ18_RS16140	47760	47882	hypothetical protein
PANTAGC005200	NA	AGRROS1_4195	NZ_NXEJ01000008.1	CPJ18_RS16145	48249	48659	DUF3830 domain-containing protein
PANTAGC001077	NA	AGRROS1_4198	NZ_NXEJ01000008.1	CPJ18_RS16160	50840	53740	ferredoxin
PANTAGC008409	NA	AGRROS1_4258	NZ_NXEJ01000008.1	CPJ18_RS16460	122820	123074	hypothetical protein
PANTAGC000353	NA	AGRROS1_4263	NZ_NXEJ01000008.1	CPJ18_RS16485	128501	129364	hypothetical protein
PANTAGC003601	NA	AGRROS1_4264	NZ_NXEJ01000008.1	CPJ18_RS16490	129515	130243	hypothetical protein
PANTAGC003007	NA	AGRROS1_4270	NZ_NXEJ01000008.1	CPJ18_RS16520	134420	134692	hypothetical protein
PANTAGC006844	NA	AGRROS1_4284	NZ_NXEJ01000008.1	CPJ18_RS16590	150729	152063	alginate biosynthesis protein
PANTAGC001092	NA	AGRROS1_4285	NZ_NXEJ01000008.1	CPJ18_RS16595	152056	152820	hypothetical protein
PANTAGC001875	NA	AGRROS1_4288	NZ_NXEJ01000008.1	CPJ18_RS16610	155371	156768	hypothetical protein
PANTAGC002888	NA	AGRROS1_4290	NZ_NXEJ01000008.1	CPJ18_RS16620	158221	159339	hypothetical protein
PANTAGC004063	NA	AGRROS1_4293	NZ_NXEJ01000008.1	CPJ18_RS16635	162368	163066	DNA-binding response regulator
PANTAGC006387	NA	AGRROS1_4296	NZ_NXEJ01000008.1	CPJ18_RS16650	166232	166771	MarR family transcriptional regulator
PANTAGC002507	NA	AGRROS1_4297	NZ_NXEJ01000008.1	CPJ18_RS16655	167002	167703	creatininase
PANTAGC003444	NA	AGRROS1_4329	NZ_NXEJ01000008.1	CPJ18_RS16815	199970	200992	ABC transporter substrate-binding protein
PANTAGC003948	NA	AGRROS1_4333	NZ_NXEJ01000008.1	CPJ18_RS16835	203720	204451	hypothetical protein
PANTAGC001037	NA	AGRROS1_4478	NZ_NXEJ01000008.1	CPJ18_RS17560	382401	382772	DUF4406 domain-containing protein
PANTAGC006921	NA	AGRROS1_4550	NZ_NXEJ01000008.1	CPJ18_RS17920	467518	468771	hypothetical protein
PANTAGC004954	NA	AGRROS1_4611	NZ_NXEJ01000008.1	CPJ18_RS18225	543940	544275	cupin
PANTAGC004862	NA	AGRROS1_4676	NZ_NXEJ01000008.1	CPJ18_RS18555	617934	618311	cytoplasmic protein
PANTAGC005042	NA	AGRROS1_4690	NZ_NXEJ01000008.1	CPJ18_RS18625	635649	636530	glycosyl transferase
PANTAGC005343	NA	AGRROS1_4695	NZ_NXEJ01000008.1	CPJ18_RS18650	640926	641930	ABC transporter substrate-binding protein
PANTAGC004599	NA	AGRROS1_4707	NZ_NXEJ01000008.1	CPJ18_RS18710	655285	655614	hypothetical protein
PANTAGC004210	NA	AGRROS1_4800	NZ_NXEJ01000008.1	CPJ18_RS19180	748772	748891	K(+)-transporting ATPase subunit F
PANTAGC001086	NA	AGRROS1_4809	NZ_NXEJ01000008.1	CPJ18_RS19225	761291	763345	hypothetical protein
PANTAGC006553	NA	AGRROS1_4838	NZ_NXEJ01000008.1	CPJ18_RS19370	792424	792792	hypothetical protein
PANTAGC000113	NA	AGRROS1_4906	NZ_NXEJ01000008.1	CPJ18_RS19715	862223	862420	hypothetical protein
PANTAGC000537	NA	AGRROS1_4908	NZ_NXEJ01000008.1	CPJ18_RS19725	862910	866257	chemotaxis protein
PANTAGC004207	NA	AGRROS1_4909	NZ_NXEJ01000008.1	CPJ18_RS19730	866363	866938	PAS domain-containing protein
PANTAGC005233	NA	AGRROS1_5066	NZ_NXEJ01000009.1	CPJ18_RS20515	146437	147021	hypothetical protein
PANTAGC007194	NA	AGRROS1_5093	NZ_NXEJ01000009.1	CPJ18_RS20650	170835	171023	hypothetical protein
PANTAGC000460	NA	AGRROS1_5153	NZ_NXEJ01000009.1	CPJ18_RS20950	248461	248889	hypothetical protein
PANTAGC005124	NA	AGRROS1_5244	NZ_NXEJ01000009.1	CPJ18_RS21405	357312	357863	TetR/AcrR family transcriptional regulator
PANTAGC001958	NA	AGRROS1_849	NZ_NXEJ01000010.1	CPJ18_RS21805	80953	81192	hypothetical protein
PANTAGC005152	NA	AGRROS1_860	NZ_NXEJ01000010.1	CPJ18_RS21860	92963	93223	hypothetical protein
PANTAGC003988	NA	AGRROS1_887	NZ_NXEJ01000010.1	CPJ18_RS21995	122631	122894	pentapeptide MXKDX repeat protein
PANTAGC005149	NA	AGRROS1_895	NZ_NXEJ01000010.1	CPJ18_RS22035	128799	129548	CPBP family intramembrane metalloprotease
PANTAGC007348	NA	AGRROS1_897	NZ_NXEJ01000010.1	CPJ18_RS22045	130007	130327	hypothetical protein
PANTAGC008186	NA	AGRROS1_898	NZ_NXEJ01000010.1	CPJ18_RS22050	130390	130608	hypothetical protein
PANTAGC002561	NA	AGRROS1_902	NZ_NXEJ01000010.1	CPJ18_RS22070	136521	137729	histidine kinase
PANTAGC004184	NA	AGRROS1_912	NZ_NXEJ01000011.1	CPJ18_RS22120	5741	7162	hypothetical protein
PANTAGC003732	NA	AGRROS1_913	NZ_NXEJ01000011.1	CPJ18_RS22125	7199	9241	portal protein
PANTAGC001082	NA	AGRROS1_916	NZ_NXEJ01000011.1	CPJ18_RS22140	9773	10696	hypothetical protein
PANTAGC001350	NA	AGRROS1_917	NZ_NXEJ01000011.1	CPJ18_RS22145	10723	11652	head protein
PANTAGC004724	NA	AGRROS1_919	NZ_NXEJ01000011.1	CPJ18_RS22155	12125	12682	hypothetical protein
PANTAGC006403	NA	AGRROS1_920	NZ_NXEJ01000011.1	CPJ18_RS22160	12739	14190	hypothetical protein
PANTAGC004672	NA	AGRROS1_922	NZ_NXEJ01000011.1	CPJ18_RS22170	14492	14881	hypothetical protein
PANTAGC006665	NA	AGRROS1_929	NZ_NXEJ01000011.1	CPJ18_RS22205	22533	22730	hypothetical protein
PANTAGC002239	NA	AGRROS1_931	NZ_NXEJ01000011.1	CPJ18_RS22215	23111	23572	lysozyme
PANTAGC003157	NA	AGRROS1_936	NZ_NXEJ01000011.1	CPJ18_RS22240	27831	28034	hypothetical protein
PANTAGC002328	NA	AGRROS1_939	NZ_NXEJ01000011.1	CPJ18_RS22255	30618	31727	sugar ABC transporter substrate-binding protein
PANTAGC005044	NA	AGRROS1_940	NZ_NXEJ01000011.1	CPJ18_RS22260	32001	33944	MFS transporter
PANTAGC008054	NA	AGRROS1_941	NZ_NXEJ01000011.1	CPJ18_RS22265	33549	34172	GntR family transcriptional regulator
PANTAGC000217	NA	AGRROS1_947	NZ_NXEJ01000011.1	CPJ18_RS22295	39339	40085	maleate cis-trans isomerase
PANTAGC007452	NA	AGRROS1_950	NZ_NXEJ01000011.1	CPJ18_RS22310	41941	42777	SDR family NAD(P)-dependent oxidoreductase
PANTAGC000217	NA	AGRROS1_954	NZ_NXEJ01000011.1	CPJ18_RS22330	45986	46732	arylmalonate decarboxylase
PANTAGC008179	NA	AGRROS1_956	NZ_NXEJ01000011.1	CPJ18_RS22340	48108	48314	hypothetical protein
PANTAGC001160	NA	AGRROS1_1014	NZ_NXEJ01000011.1	CPJ18_RS22630	112634	112930	hypothetical protein
PANTAGC001611	NA	AGRROS1_1019	NZ_NXEJ01000011.1	CPJ18_RS22655	116009	117199	cupin domain-containing protein
PANTAGC001419	NA	AGRROS1_1024	NZ_NXEJ01000011.1	CPJ18_RS22680	121555	122880	adenylate/guanylate cyclase domain-containing protein
PANTAGC000685	NA	AGRROS1_1034	NZ_NXEJ01000012.1	CPJ18_RS22735	1303	1506	hypothetical protein
PANTAGC008265	NA	AGRROS1_1035	NZ_NXEJ01000012.1	CPJ18_RS22740	1594	1899	hypothetical protein
PANTAGC002891	NA	AGRROS1_1038	NZ_NXEJ01000012.1	CPJ18_RS22755	5212	5661	transcriptional regulator
PANTAGC001014	NA	AGRROS1_1043	NZ_NXEJ01000012.1	CPJ18_RS22780	10394	10963	hypothetical protein
PANTAGC001997	NA	AGRROS1_1075	NZ_NXEJ01000012.1	CPJ18_RS22940	42935	43441	hypothetical protein
PANTAGC005681	NA	AGRROS1_1076	NZ_NXEJ01000012.1	CPJ18_RS22945	43759	45282	methyl-accepting chemotaxis protein
PANTAGC005222	NA	AGRROS1_1089	NZ_NXEJ01000012.1	CPJ18_RS23010	57971	58450	MgtC/SapB family protein
PANTAGC002756	NA	AGRROS1_1090	NZ_NXEJ01000012.1	CPJ18_RS23015	58671	59279	hypothetical protein
PANTAGC001925	NA	AGRROS1_1092	NZ_NXEJ01000012.1	CPJ18_RS23025	60437	60628	DUF2934 domain-containing protein
PANTAGC002181	NA	AGRROS1_1095	NZ_NXEJ01000012.1	CPJ18_RS23040	61350	61532	hypothetical protein
PANTAGC006391	NA	AGRROS1_1139	NZ_NXEJ01000012.1	CPJ18_RS23260	112550	113371	endopeptidase La
PANTAGC006872	NA	AGRROS1_1153	NZ_NXEJ01000012.1	CPJ18_RS23330	125941	126228	hypothetical protein
PANTAGC003892	NA	AGRROS1_1240	NZ_NXEJ01000012.1	CPJ18_RS23765	216165	216845	DNA-binding response regulator
PANTAGC000363	NA	AGRROS1_1241	NZ_NXEJ01000012.1	CPJ18_RS23770	216857	217072	hypothetical protein
PANTAGC004288	NA	AGRROS1_1243	NZ_NXEJ01000012.1	CPJ18_RS23780	218235	219476	7-keto-8-aminopelargonate synthetase
PANTAGC007796	NA	AGRROS1_1273	NZ_NXEJ01000012.1	CPJ18_RS23930	246198	246785	hypothetical protein
PANTAGC001034	NA	AGRROS1_1275	NZ_NXEJ01000012.1	CPJ18_RS23940	248869	251625	hypothetical protein
PANTAGC007813	NA	AGRROS1_1313	NZ_NXEJ01000012.1	CPJ18_RS24130	290725	291036	hypothetical protein
PANTAGC006202	NA	AGRROS1_1314	NZ_NXEJ01000012.1	CPJ18_RS24135	291075	291341	hypothetical protein
PANTAGC004616	NA	AGRROS1_1315	NZ_NXEJ01000012.1	CPJ18_RS24140	291405	292550	C4-dicarboxylate ABC transporter
PANTAGC007900	NA	AGRROS1_1316	NZ_NXEJ01000012.1	CPJ18_RS24145	292605	292844	hypothetical protein
PANTAGC001996	NA	AGRROS1_1341	NZ_NXEJ01000012.1	CPJ18_RS24270	317672	318775	N-acetyltransferase
PANTAGC000703	NA	AGRROS1_1346	NZ_NXEJ01000012.1	CPJ18_RS24295	325349	325939	N-acetyltransferase
PANTAGC005212	NA	AGRROS1_1347	NZ_NXEJ01000012.1	CPJ18_RS24300	325932	327686	Rhizobactin siderophore biosynthesis protein RhbC
PANTAGC001807	NA	AGRROS1_1348	NZ_NXEJ01000012.1	CPJ18_RS24305	327673	329157	L-2,4-diaminobutyrate decarboxylase
PANTAGC000889	NA	AGRROS1_1362	NZ_NXEJ01000012.1	CPJ18_RS24375	340505	341560	lipase
PANTAGC003631	NA	AGRROS1_196	NZ_NXEJ01000013.1	CPJ18_RS25415	203230	203496	hypothetical protein
PANTAGC005011	NA	AGRROS1_197	NZ_NXEJ01000013.1	CPJ18_RS25420	203688	205607	hypothetical protein
PANTAGC000446	NA	AGRROS1_198	NZ_NXEJ01000013.1	CPJ18_RS25425	205625	206668	hypothetical protein
PANTAGC000125	NA	AGRROS1_202	NZ_NXEJ01000013.1	CPJ18_RS25445	207969	208394	DUF1810 domain-containing protein
PANTAGC003506	NA	AGRROS1_208	NZ_NXEJ01000013.1	CPJ18_RS25475	212981	213337	cupin domain-containing protein
PANTAGC000890	NA	AGRROS1_218	NZ_NXEJ01000013.1	CPJ18_RS25525	219330	219707	hypothetical protein
PANTAGC000611	NA	AGRROS1_224	NZ_NXEJ01000013.1	CPJ18_RS25555	223366	224814	PAS domain S-box protein
PANTAGC003132	NA	AGRROS1_227	NZ_NXEJ01000013.1	CPJ18_RS25570	226401	226970	TetR/AcrR family transcriptional regulator
PANTAGC003349	NA	AGRROS1_234	NZ_NXEJ01000013.1	CPJ18_RS25605	230546	231736	pilus assembly protein
PANTAGC008683	NA	AGRROS1_235	NZ_NXEJ01000013.1	CPJ18_RS25610	232172	232357	hypothetical protein
PANTAGC008197	NA	AGRROS1_1422	NZ_NXEJ01000015.1	CPJ18_RS25855	2250	2591	hypothetical protein
PANTAGC002753	NA	AGRROS1_1448	NZ_NXEJ01000016.1	CPJ18_RS25985	1	721	nucleotidyltransferase
PANTAGC001237	NA	AGRROS1_1454	NZ_NXEJ01000016.1	CPJ18_RS26015	5565	5909	restriction endonuclease
PANTAGC001036	NA	AGRROS1_1523	NZ_NXEJ01000018.1	CPJ18_RS26370	28079	28600	hypothetical protein
PANTAGC003734	NA	AGRROS1_1533	NZ_NXEJ01000019.1	CPJ18_RS26430	8819	9250	N-acetyltransferase
PANTAGC002753	NA	AGRROS1_2129	NZ_NXEJ01000020.1	CPJ18_RS26450	1	703	nucleotidyltransferase
PANTAGC000499	NA	AGRROS1_2130	NZ_NXEJ01000020.1	CPJ18_RS26455	939	2372	hypothetical protein
PANTAGC007861	NA	AGRROS1_2132	NZ_NXEJ01000020.1	CPJ18_RS26465	2686	2973	hypothetical protein
PANTAGC004673	NA	AGRROS1_2139	NZ_NXEJ01000021.1	CPJ18_RS26500	1394	1585	hypothetical protein
# clade9
# gene families present in all genomes but 2 of focal clade:				...	...	...	AGRARS,AGRGEN1,AGRGEN2,AGROBA1,AGROBA12,AGROBA13,AGROBA2,AGROBA3,AGROBA5,AGROBA6,AGROBA7,AGRRHI,AGRTOM1,AGRTOM2,AGRTOM3,AGRTUM1,AGRTUM3,RHINEP,RHIZOB1,RHIZOB2
# and absent in all but 1 genomes of contrast genome set ('backgroundclade'):				...	...	...	AGRDEL,AGRFAB1,AGRFAB2,AGROBA10,AGROBA11,AGROBA4,AGROBA8,AGROBA9,AGRSAL,AGRTUM2,AGRTUM4,RHIPUS
gene_family_id	og_id	cds_code	genomic_accession	locus_tag	cds_begin	cds_end	product
PANTAGC000982	NA	AGROBA12_227	NZ_LT009723.1	AGR3A_RS01135	246735	247160	hypothetical protein
PANTAGC006860	NA	AGROBA12_539	NZ_LT009723.1	AGR3A_RS02730	588698	588943	hypothetical protein
PANTAGC001815	NA	AGROBA12_910	NZ_LT009723.1	AGR3A_RS04600	964107	964436	hypothetical protein
PANTAGC005387	NA	AGROBA12_3085	NZ_LT009724.1	AGR3A_RS15640	107876	108148	hypothetical protein
# clade10
# gene families present in all genomes but 1 of focal clade:				...	...	...	AGRDEL,AGRFAB1,AGRFAB2,AGROBA10,AGROBA11,AGROBA4,AGROBA8,AGROBA9,AGRSAL,AGRTUM2,AGRTUM4,RHIPUS
# and absent in all but 2 genomes of contrast genome set ('backgroundclade'):				...	...	...	AGRARS,AGRGEN1,AGRGEN2,AGROBA1,AGROBA12,AGROBA13,AGROBA2,AGROBA3,AGROBA5,AGROBA6,AGROBA7,AGRRHI,AGRTOM1,AGRTOM2,AGRTOM3,AGRTUM1,AGRTUM3,RHINEP,RHIZOB1,RHIZOB2
gene_family_id	og_id	cds_code	genomic_accession	locus_tag	cds_begin	cds_end	product
PANTAGC001696	NA	AGRFAB1_1135	NC_003062.2	Atu1154	1146515	1146991	hypothetical protein
PANTAGC003242	NA	AGRFAB1_2317	NC_003062.2	Atu2374	2347613	2347954	hypothetical protein
# clade11
# gene families present in all genomes but 1 of focal clade:				...	...	...	AGRARS,AGROBA13,AGROBA3,AGROBA5,AGROBA6,AGROBA7,AGRTUM3,RHINEP
# and absent in all but 1 genomes of contrast genome set ('backgroundclade'):				...	...	...	AGRGEN1,AGRGEN2,AGROBA1,AGROBA12,AGROBA2,AGRRHI,AGRTOM1,AGRTOM2,AGRTOM3,AGRTUM1,RHIZOB1,RHIZOB2
gene_family_id	og_id	cds_code	genomic_accession	locus_tag	cds_begin	cds_end	product
PANTAGC005737	NA	AGRARS_2030	NZ_JWIT01000002.1	RP75_RS02615	91716	92561	PhzF family phenazine biosynthesis protein
PANTAGC007735	NA	AGRARS_2031	NZ_JWIT01000002.1	RP75_RS02620	92616	93239	LysE family translocator
PANTAGC002564	NA	AGRARS_3880	NZ_JWIT01000004.1	RP75_RS07520	203162	203362	hypothetical protein
PANTAGC005737	NA	AGRARS_4452	NZ_JWIT01000005.1	RP75_RS09350	42687	43538	PhzF family phenazine biosynthesis protein
PANTAGC005336	NA	AGRARS_5223	NZ_JWIT01000007.1	RP75_RS12335	171272	172258	GlxA family transcriptional regulator
PANTAGC001462	NA	AGRARS_5226	NZ_JWIT01000007.1	RP75_RS12350	174048	174533	hypothetical protein
PANTAGC004915	NA	AGRARS_5648	NZ_JWIT01000008.1	RP75_RS14440	208407	208670	acyl carrier protein
PANTAGC006266	NA	AGRARS_5649	NZ_JWIT01000008.1	RP75_RS14445	208667	210619	asparagine synthase (glutamine-hydrolyzing)
PANTAGC007735	NA	AGRARS_5898	NZ_JWIT01000009.1	RP75_RS15675	158688	159317	lysine transporter LysE
PANTAGC001026	NA	AGRARS_1025	NZ_JWIT01000011.1	RP75_RS17580	103613	104194	invasion protein
PANTAGC000546	NA	AGRARS_1088	NZ_JWIT01000012.1	RP75_RS17890	28385	29980	EAL domain-containing protein
PANTAGC005412	NA	AGRARS_1511	NZ_JWIT01000015.1	RP75_RS19985	27054	27575	TRAP transporter small permease
PANTAGC005415	NA	AGRARS_1518	NZ_JWIT01000015.1	RP75_RS20020	35094	35405	hypothetical protein
PANTAGC007550	NA	AGRARS_2246	NZ_JWIT01000020.1	RP75_RS22135	6357	7169	DUF4242 domain-containing protein
PANTAGC005452	NA	AGRARS_2247	NZ_JWIT01000020.1	RP75_RS22140	7409	8473	class I SAM-dependent methyltransferase
PANTAGC007357	NA	AGRARS_2414	NZ_JWIT01000022.1	RP75_RS22945	37759	38796	chemotaxis protein CheY
PANTAGC006258	NA	AGRARS_2415	NZ_JWIT01000022.1	RP75_RS22950	38800	39237	response regulator
PANTAGC001537	NA	AGRARS_2416	NZ_JWIT01000022.1	RP75_RS22955	39234	40688	histidine kinase
PANTAGC005737	NA	AGRARS_2656	NZ_JWIT01000028.1	RP75_RS24810	56967	57839	PhzF family phenazine biosynthesis protein
PANTAGC007735	NA	AGRARS_4349	NZ_JWIT01000047.1	RP75_RS28155	11727	12353	LysE family translocator
# clade12
# gene families present in all genomes but 1 of focal clade:				...	...	...	AGRGEN1,AGRGEN2,AGROBA1,AGROBA12,AGROBA2,AGRRHI,AGRTOM1,AGRTOM2,AGRTOM3,AGRTUM1,RHIZOB1,RHIZOB2
# and absent in all but 2 genomes of contrast genome set ('backgroundclade'):				...	...	...	AGRARS,AGRDEL,AGRFAB1,AGRFAB2,AGROBA10,AGROBA11,AGROBA13,AGROBA3,AGROBA4,AGROBA5,AGROBA6,AGROBA7,AGROBA8,AGROBA9,AGRSAL,AGRTUM2,AGRTUM3,AGRTUM4,RHINEP,RHIPUS
gene_family_id	og_id	cds_code	genomic_accession	locus_tag	cds_begin	cds_end	product
PANTAGC006228	NA	AGROBA12_184	NZ_LT009723.1	AGR3A_RS00920	207928	208725	amino acid ABC transporter
PANTAGC006314	NA	AGROBA12_359	NZ_LT009723.1	AGR3A_RS01825	400883	401638	DsbA family protein
PANTAGC004851	NA	AGROBA12_726	NZ_LT009723.1	AGR3A_RS03670	764686	765117	GNAT family N-acetyltransferase
PANTAGC001536	NA	AGROBA12_1784	NZ_LT009723.1	AGR3A_RS09060	1840379	1840747	glyoxalase/bleomycin resistance/dioxygenase family protein
PANTAGC003690	NA	AGROBA12_2045	NZ_LT009723.1	AGR3A_RS10385	2102351	2103115	isocitrate lyase/phosphoenolpyruvate mutase family protein
PANTAGC007318	NA	AGROBA12_3050	NZ_LT009724.1	AGR3A_RS15465	68811	72350	TonB-dependent receptor
PANTAGC001066	NA	AGROBA12_3508	NZ_LT009724.1	AGR3A_RS17755	587907	588476	DUF3291 domain-containing protein
PANTAGC007428	NA	AGROBA12_3795	NZ_LT009724.1	AGR3A_RS19210	901512	902615	agmatine deiminase family protein
PANTAGC000128	NA	AGROBA12_4006	NZ_LT009724.1	AGR3A_RS20305	1142799	1143023	hypothetical protein
PANTAGC007422	NA	AGROBA12_4287	NZ_LT009724.1	AGR3A_RS21750	1446387	1446728	carboxymuconolactone decarboxylase family protein
PANTAGC005639	NA	AGROBA12_4316	NZ_LT009724.1	AGR3A_RS21895	1475723	1476940	glycerate kinase
PANTAGC006824	NA	AGROBA12_4317	NZ_LT009724.1	AGR3A_RS21900	1477084	1478502	hypothetical protein
PANTAGC005548	NA	AGROBA12_4318	NZ_LT009724.1	AGR3A_RS21905	1478819	1479109	hypothetical protein
PANTAGC001911	NA	AGROBA12_4319	NZ_LT009724.1	AGR3A_RS21910	1479209	1480510	S8 family serine peptidase
PANTAGC002100	NA	AGROBA12_4321	NZ_LT009724.1	AGR3A_RS21920	1481271	1482023	hypothetical protein
PANTAGC001763	NA	AGROBA12_4408	NZ_LT009724.1	AGR3A_RS22355	1581126	1581932	nucleotide pyrophosphatase
PANTAGC002983	NA	AGROBA12_4410	NZ_LT009724.1	AGR3A_RS22365	1583211	1583972	MFS transporter
PANTAGC005833	NA	AGROBA12_4670	NZ_LT009724.1	AGR3A_RS23665	1871120	1871995	xylose isomerase
PANTAGC005313	NA	AGROBA12_4673	NZ_LT009724.1	AGR3A_RS23680	1874376	1874687	MocE-like protein
PANTAGC002971	NA	AGROBA12_4674	NZ_LT009724.1	AGR3A_RS23685	1874684	1875718	sterol desaturase family protein
PANTAGC000838	NA	AGROBA12_4779	NZ_LT009724.1	AGR3A_RS24210	1996003	1996617	ankyrin repeat domain-containing protein
PANTAGC003461	NA	AGROBA12_4819	NZ_LT009724.1	AGR3A_RS24410	2040495	2041346	ferritin family protein
PANTAGC003618	NA	AGROBA12_4820	NZ_LT009724.1	AGR3A_RS24415	2041512	2043797	regulatory protein NosR
PANTAGC005564	NA	AGROBA12_4821	NZ_LT009724.1	AGR3A_RS24420	2043821	2045734	TAT-dependent nitrous-oxide reductase
PANTAGC005031	NA	AGROBA12_4822	NZ_LT009724.1	AGR3A_RS24425	2045774	2047111	nitrous oxide reductase family maturation protein NosD
PANTAGC002936	NA	AGROBA12_4824	NZ_LT009724.1	AGR3A_RS24435	2048025	2048852	ABC transporter permease
PANTAGC002005	NA	AGROBA12_4825	NZ_LT009724.1	AGR3A_RS24440	2048849	2049388	copper resistance protein CopZ
PANTAGC005593	NA	AGROBA12_4826	NZ_LT009724.1	AGR3A_RS24445	2049391	2050353	FAD:protein FMN transferase
PANTAGC005593	NA	AGROBA12_4997	NZ_LT009725.1	AGR3A_RS25300	75348	76337	FAD:protein FMN transferase
PANTAGC002005	NA	AGROBA12_4998	NZ_LT009725.1	AGR3A_RS25305	76381	76899	copper resistance protein CopZ
PANTAGC002936	NA	AGROBA12_4999	NZ_LT009725.1	AGR3A_RS25310	76896	77723	ABC transporter permease
PANTAGC005031	NA	AGROBA12_5001	NZ_LT009725.1	AGR3A_RS25320	78637	80007	nitrous oxide reductase family maturation protein NosD
PANTAGC005564	NA	AGROBA12_5002	NZ_LT009725.1	AGR3A_RS25325	80007	81923	TAT-dependent nitrous-oxide reductase
PANTAGC003618	NA	AGROBA12_5003	NZ_LT009725.1	AGR3A_RS25330	81979	84240	regulatory protein NosR
PANTAGC003461	NA	AGROBA12_5004	NZ_LT009725.1	AGR3A_RS25335	84385	85239	ferritin family protein
PANTAGC000264	NA	AGROBA12_5096	NZ_LT009725.1	AGR3A_RS25795	176845	178329	copper oxidase
# clade13
# gene families present in all genomes but 0 of focal clade:				...	...	...	AGROBA6,AGROBA7
# and absent in all but 2 genomes of contrast genome set ('backgroundclade'):				...	...	...	AGRARS,AGRGEN1,AGRGEN2,AGROBA1,AGROBA12,AGROBA13,AGROBA2,AGROBA3,AGROBA5,AGRRHI,AGRTOM1,AGRTOM2,AGRTOM3,AGRTUM1,AGRTUM3,RHINEP,RHIZOB1,RHIZOB2
gene_family_id	og_id	cds_code	genomic_accession	locus_tag	cds_begin	cds_end	product
PANTAGC001309	NA	AGROBA6_115	NZ_LT009735.1	AGR5A_RS00580	94864	95412	DUF1772 domain-containing protein
PANTAGC007390	NA	AGROBA6_260	NZ_LT009735.1	AGR5A_RS01325	227700	228812	hypothetical protein
PANTAGC002632	NA	AGROBA6_411	NZ_LT009735.1	AGR5A_RS02095	398150	398335	hypothetical protein
PANTAGC002489	NA	AGROBA6_508	NZ_LT009735.1	AGR5A_RS02580	494350	494568	hypothetical protein
PANTAGC007660	NA	AGROBA6_577	NZ_LT009735.1	AGR5A_RS02930	567153	567710	TetR family transcriptional regulator
PANTAGC005164	NA	AGROBA6_578	NZ_LT009735.1	AGR5A_RS02935	568056	568679	hypothetical protein
PANTAGC000492	NA	AGROBA6_651	NZ_LT009735.1	AGR5A_RS03300	637468	637713	DUF1059 domain-containing protein
PANTAGC002760	NA	AGROBA6_689	NZ_LT009735.1	AGR5A_RS03490	672311	672523	hypothetical protein
PANTAGC001022	NA	AGROBA6_1187	NZ_LT009735.1	AGR5A_RS06015	1238530	1239063	ketosteroid isomerase
PANTAGC000923	NA	AGROBA6_1397	NZ_LT009735.1	AGR5A_RS07075	1441435	1442406	class I SAM-dependent rRNA methyltransferase
PANTAGC006055	NA	AGROBA6_1454	NZ_LT009735.1	AGR5A_RS07365	1499507	1501729	phage tail tape measure protein
PANTAGC005722	NA	AGROBA6_1530	NZ_LT009735.1	AGR5A_RS07755	1589558	1589845	hypothetical protein
PANTAGC007658	NA	AGROBA6_1674	NZ_LT009735.1	AGR5A_RS08490	1743957	1744616	hypothetical protein
PANTAGC007478	NA	AGROBA6_1741	NZ_LT009735.1	AGR5A_RS08825	1813232	1813798	deaminase
PANTAGC006975	NA	AGROBA6_1858	NZ_LT009735.1	AGR5A_RS09420	1927524	1928072	HdeD family acid-resistance protein
PANTAGC001797	NA	AGROBA6_1893	NZ_LT009735.1	AGR5A_RS09595	1959658	1959831	hypothetical protein
PANTAGC001761	NA	AGROBA6_2028	NZ_LT009735.1	AGR5A_RS10270	2083087	2083296	hypothetical protein
PANTAGC007028	NA	AGROBA6_2045	NZ_LT009735.1	AGR5A_RS10355	2102471	2102860	twitching motility protein PilT
PANTAGC001696	NA	AGROBA6_2195	NZ_LT009735.1	AGR5A_RS11110	2252949	2253425	aromatic acid exporter family protein
PANTAGC003181	NA	AGROBA6_2330	NZ_LT009735.1	AGR5A_RS11815	2396957	2397388	hypothetical protein
PANTAGC004924	NA	AGROBA6_2551	NZ_LT009735.1	AGR5A_RS12930	2618584	2619114	serine acetyltransferase
PANTAGC007629	NA	AGROBA6_2613	NZ_LT009735.1	AGR5A_RS13250	2689997	2690224	hypothetical protein
PANTAGC004329	NA	AGROBA6_2659	NZ_LT009735.1	AGR5A_RS13490	2735239	2735493	hypothetical protein
PANTAGC003388	NA	AGROBA6_2708	NZ_LT009735.1	AGR5A_RS13740	2786348	2786656	hypothetical protein
PANTAGC004591	NA	AGROBA6_2785	NZ_LT009735.1	AGR5A_RS14140	2862046	2862420	hypothetical protein
PANTAGC005845	NA	AGROBA6_3064	NZ_LT009736.1	AGR5A_RS15540	253609	253800	hypothetical protein
PANTAGC004265	NA	AGROBA6_3070	NZ_LT009736.1	AGR5A_RS15570	260581	260796	hypothetical protein
PANTAGC004329	NA	AGROBA6_3146	NZ_LT009736.1	AGR5A_RS15950	336517	336708	hypothetical protein
PANTAGC007508	NA	AGROBA6_3252	NZ_LT009736.1	AGR5A_RS16480	468431	470530	FAD-binding protein
PANTAGC005634	NA	AGROBA6_3260	NZ_LT009736.1	AGR5A_RS16520	479827	480606	enoyl-CoA hydratase/isomerase family protein
PANTAGC005178	NA	AGROBA6_3261	NZ_LT009736.1	AGR5A_RS16525	480599	482212	acyl CoA:acetate/3-ketoacid CoA transferase
PANTAGC007112	NA	AGROBA6_3264	NZ_LT009736.1	AGR5A_RS16540	484677	485147	heme-degrading domain-containing protein
PANTAGC002332	NA	AGROBA6_3290	NZ_LT009736.1	AGR5A_RS16670	519444	519926	GAF domain-containing protein
PANTAGC000794	NA	AGROBA6_3291	NZ_LT009736.1	AGR5A_RS16675	519968	520669	peptide-methionine (S)-S-oxide reductase
PANTAGC002138	NA	AGROBA6_3294	NZ_LT009736.1	AGR5A_RS16690	523439	524161	siderophore-iron reductase FhuF
PANTAGC001566	NA	AGROBA6_3304	NZ_LT009736.1	AGR5A_RS16740	536879	537844	glycosyltransferase family 2 protein
PANTAGC000193	NA	AGROBA6_3305	NZ_LT009736.1	AGR5A_RS16745	538064	540106	tetratricopeptide repeat protein
PANTAGC001511	NA	AGROBA6_3306	NZ_LT009736.1	AGR5A_RS16750	540200	541357	UDP-galactopyranose mutase
PANTAGC006214	NA	AGROBA6_3563	NZ_LT009736.1	AGR5A_RS18050	830679	831827	ABC transporter substrate-binding protein
PANTAGC004416	NA	AGROBA6_3564	NZ_LT009736.1	AGR5A_RS18055	831873	833537	phenylacetic acid degradation protein PaaN
PANTAGC003488	NA	AGROBA6_3566	NZ_LT009736.1	AGR5A_RS18065	834424	834864	phenylacetic acid degradation protein PaaD
PANTAGC004592	NA	AGROBA6_3567	NZ_LT009736.1	AGR5A_RS18070	834905	836215	phenylacetate--CoA ligase
PANTAGC007498	NA	AGROBA6_3568	NZ_LT009736.1	AGR5A_RS18075	836321	836917	TetR/AcrR family transcriptional regulator
PANTAGC005084	NA	AGROBA6_3569	NZ_LT009736.1	AGR5A_RS18080	837036	839093	phenylacetic acid degradation bifunctional protein PaaZ
PANTAGC007260	NA	AGROBA6_3570	NZ_LT009736.1	AGR5A_RS18085	839110	839871	phenylacetic acid catabolic
PANTAGC007121	NA	AGROBA6_3572	NZ_LT009736.1	AGR5A_RS18095	840992	841519	phenylacetate-CoA oxygenase subunit PaaJ
PANTAGC004885	NA	AGROBA6_3573	NZ_LT009736.1	AGR5A_RS18100	841529	842311	phenylacetate-CoA oxygenase subunit PaaI
PANTAGC007476	NA	AGROBA6_3574	NZ_LT009736.1	AGR5A_RS18105	842311	842595	1,2-phenylacetyl-CoA epoxidase subunit B
PANTAGC000207	NA	AGROBA6_3575	NZ_LT009736.1	AGR5A_RS18110	842696	843700	1,2-phenylacetyl-CoA epoxidase subunit A
PANTAGC001934	NA	AGROBA6_3577	NZ_LT009736.1	AGR5A_RS18120	845092	845961	PaaX family transcriptional regulator
PANTAGC003283	NA	AGROBA6_3857	NZ_LT009736.1	AGR5A_RS19545	1156893	1158032	Baseplate J family protein
PANTAGC005352	NA	AGROBA6_3995	NZ_LT009736.1	AGR5A_RS20240	1285863	1287281	O-antigen ligase domain-containing protein
PANTAGC004739	NA	AGROBA6_4380	NZ_LT009736.1	AGR5A_RS22170	1745920	1748181	hypothetical protein
PANTAGC004676	NA	AGROBA6_4381	NZ_LT009736.1	AGR5A_RS22175	1748182	1749024	hypothetical protein
PANTAGC006657	NA	AGROBA6_4385	NZ_LT009736.1	AGR5A_RS22195	1753514	1754014	hypothetical protein
PANTAGC001258	NA	AGROBA6_4387	NZ_LT009736.1	AGR5A_RS22205	1754358	1755035	SH3 domain-containing protein
# clade14
# gene families present in all genomes but 1 of focal clade:				...	...	...	AGRARS,AGROBA13,AGROBA3,AGROBA5,AGRTUM3,RHINEP
# and absent in all but 1 genomes of contrast genome set ('backgroundclade'):				...	...	...	AGRGEN1,AGRGEN2,AGROBA1,AGROBA12,AGROBA2,AGROBA6,AGROBA7,AGRRHI,AGRTOM1,AGRTOM2,AGRTOM3,AGRTUM1,RHIZOB1,RHIZOB2
gene_family_id	og_id	cds_code	genomic_accession	locus_tag	cds_begin	cds_end	product
PANTAGC003536	NA	AGRARS_1994	NZ_JWIT01000002.1	RP75_RS02435	54804	55745	LysR family transcriptional regulator
PANTAGC005737	NA	AGRARS_2030	NZ_JWIT01000002.1	RP75_RS02615	91716	92561	PhzF family phenazine biosynthesis protein
PANTAGC007735	NA	AGRARS_2031	NZ_JWIT01000002.1	RP75_RS02620	92616	93239	LysE family translocator
PANTAGC005997	NA	AGRARS_2200	NZ_JWIT01000002.1	RP75_RS03445	267935	268162	hypothetical protein
PANTAGC003561	NA	AGRARS_3121	NZ_JWIT01000003.1	RP75_RS05465	378930	379580	pyridoxamine 5'-phosphate oxidase family protein
PANTAGC004412	NA	AGRARS_3175	NZ_JWIT01000003.1	RP75_RS05735	435506	436339	sugar phosphate isomerase/epimerase
PANTAGC001103	NA	AGRARS_3247	NZ_JWIT01000003.1	RP75_RS06080	517181	517561	RDD family protein
PANTAGC007148	NA	AGRARS_3798	NZ_JWIT01000004.1	RP75_RS07115	112746	113117	hypothetical protein
PANTAGC004292	NA	AGRARS_3964	NZ_JWIT01000004.1	RP75_RS07955	286859	287185	hypothetical protein
PANTAGC005737	NA	AGRARS_4452	NZ_JWIT01000005.1	RP75_RS09350	42687	43538	PhzF family phenazine biosynthesis protein
PANTAGC006622	NA	AGRARS_4644	NZ_JWIT01000005.1	RP75_RS10280	238072	239805	hypothetical protein
PANTAGC005690	NA	AGRARS_4649	NZ_JWIT01000005.1	RP75_RS10305	243164	244861	methyl-accepting chemotaxis protein
PANTAGC005690	NA	AGRARS_4650	NZ_JWIT01000005.1	RP75_RS10310	245034	246851	methyl-accepting chemotaxis protein
PANTAGC006579	NA	AGRARS_4654	NZ_JWIT01000005.1	RP75_RS10330	249729	250049	hypothetical protein
PANTAGC006260	NA	AGRARS_5619	NZ_JWIT01000008.1	RP75_RS14295	171177	172217	sugar ABC transporter substrate-binding protein
PANTAGC002283	NA	AGRARS_5637	NZ_JWIT01000008.1	RP75_RS14385	196548	197123	sarcosine oxidase subunit gamma
PANTAGC005800	NA	AGRARS_5669	NZ_JWIT01000008.1	RP75_RS14545	234662	235213	DUF4865 domain-containing protein
PANTAGC003426	NA	AGRARS_5671	NZ_JWIT01000008.1	RP75_RS14555	235641	236039	tautomerase family protein
PANTAGC006607	NA	AGRARS_5706	NZ_JWIT01000008.1	RP75_RS14725	273541	273840	hypothetical protein
PANTAGC001555	NA	AGRARS_5722	NZ_JWIT01000008.1	RP75_RS14805	290770	292023	glycosyltransferase WbuB
PANTAGC000200	NA	AGRARS_5723	NZ_JWIT01000008.1	RP75_RS14810	292020	293303	glycosyltransferase family 1 protein
PANTAGC005414	NA	AGRARS_5724	NZ_JWIT01000008.1	RP75_RS14815	293300	294457	glycosyl transferase
PANTAGC002241	NA	AGRARS_5725	NZ_JWIT01000008.1	RP75_RS14820	294439	295047	acetyltransferase
PANTAGC004019	NA	AGRARS_5726	NZ_JWIT01000008.1	RP75_RS14825	295051	296268	hypothetical protein
PANTAGC002905	NA	AGRARS_5727	NZ_JWIT01000008.1	RP75_RS14830	296325	297023	YdcF family protein
PANTAGC000631	NA	AGRARS_5728	NZ_JWIT01000008.1	RP75_RS14835	297030	298175	undecaprenyl/decaprenyl-phosphate alpha-N-acetylglucosaminyl 1-phosphate transferase
PANTAGC005869	NA	AGRARS_5729	NZ_JWIT01000008.1	RP75_RS14840	298533	299852	DUF4038 domain-containing protein
PANTAGC003656	NA	AGRARS_5731	NZ_JWIT01000008.1	RP75_RS14850	301326	302558	exopolysaccharide biosynthesis protein
PANTAGC002363	NA	AGRARS_5734	NZ_JWIT01000008.1	RP75_RS14865	305294	309661	histidine kinase
PANTAGC006990	NA	AGRARS_5738	NZ_JWIT01000008.1	RP75_RS14885	313789	315132	DUF4910 domain-containing protein
PANTAGC005812	NA	AGRARS_5740	NZ_JWIT01000008.1	RP75_RS14895	315982	317274	class I SAM-dependent methyltransferase
PANTAGC003213	NA	AGRARS_5741	NZ_JWIT01000008.1	RP75_RS14900	317271	318083	glucose-1-phosphate cytidylyltransferase
PANTAGC005029	NA	AGRARS_5742	NZ_JWIT01000008.1	RP75_RS14905	318089	318733	PIG-L family deacetylase
PANTAGC001285	NA	AGRARS_5746	NZ_JWIT01000008.1	RP75_RS14925	323186	323482	hypothetical protein
PANTAGC005555	NA	AGRARS_5747	NZ_JWIT01000008.1	RP75_RS14930	323831	326260	polygalacturonase
PANTAGC004022	NA	AGRARS_5750	NZ_JWIT01000008.1	RP75_RS14945	328759	329847	class I SAM-dependent methyltransferase
PANTAGC001950	NA	AGRARS_5831	NZ_JWIT01000009.1	RP75_RS15350	92933	94120	ATP-grasp domain-containing protein
PANTAGC000588	NA	AGRARS_5832	NZ_JWIT01000009.1	RP75_RS15355	94127	95176	polysaccharide deacetylase
PANTAGC007735	NA	AGRARS_5898	NZ_JWIT01000009.1	RP75_RS15675	158688	159317	lysine transporter LysE
PANTAGC000546	NA	AGRARS_1088	NZ_JWIT01000012.1	RP75_RS17890	28385	29980	EAL domain-containing protein
PANTAGC000619	NA	AGRARS_1368	NZ_JWIT01000014.1	RP75_RS19290	37717	38556	cyclase family protein
PANTAGC005238	NA	AGRARS_1417	NZ_JWIT01000014.1	RP75_RS19525	86785	87879	nitrilase
PANTAGC005238	NA	AGRARS_1419	NZ_JWIT01000014.1	RP75_RS19535	88890	89861	amidohydrolase
PANTAGC000322	NA	AGRARS_1425	NZ_JWIT01000014.1	RP75_RS19565	94684	95166	hypothetical protein
PANTAGC005238	NA	AGRARS_1426	NZ_JWIT01000014.1	RP75_RS19570	95242	96285	Nit6803 family nitriliase
PANTAGC007197	NA	AGRARS_1427	NZ_JWIT01000014.1	RP75_RS19575	96257	97330	MSMEG_0568 family radical SAM protein
PANTAGC000083	NA	AGRARS_1428	NZ_JWIT01000014.1	RP75_RS19580	97327	97869	histone acetyltransferase
PANTAGC004825	NA	AGRARS_1429	NZ_JWIT01000014.1	RP75_RS19585	97872	98846	sll0787 family AIR synthase-like protein
PANTAGC006875	NA	AGRARS_1431	NZ_JWIT01000014.1	RP75_RS19595	99993	100280	hypothetical protein
PANTAGC006703	NA	AGRARS_2273	NZ_JWIT01000020.1	RP75_RS22260	34657	35004	DUF861 domain-containing protein
PANTAGC005273	NA	AGRARS_2293	NZ_JWIT01000020.1	RP75_RS22360	57359	58510	hypothetical protein
PANTAGC000619	NA	AGRARS_2294	NZ_JWIT01000020.1	RP75_RS22365	58764	59483	cyclase family protein
PANTAGC003722	NA	AGRARS_2385	NZ_JWIT01000022.1	RP75_RS22805	9269	10411	serine hydrolase
PANTAGC002906	NA	AGRARS_2403	NZ_JWIT01000022.1	RP75_RS22895	27477	29480	peptidase S15
PANTAGC005737	NA	AGRARS_2656	NZ_JWIT01000028.1	RP75_RS24810	56967	57839	PhzF family phenazine biosynthesis protein
PANTAGC000882	NA	AGRARS_2684	NZ_JWIT01000028.1	RP75_RS24940	89390	90004	peroxidase
PANTAGC000882	NA	AGRARS_2686	NZ_JWIT01000028.1	RP75_RS24950	91403	91972	peroxidase
PANTAGC000603	NA	AGRARS_2749	NZ_JWIT01000029.1	RP75_RS25250	34564	35037	DUF1348 domain-containing protein
PANTAGC003614	NA	AGRARS_2750	NZ_JWIT01000029.1	RP75_RS25255	35034	35657	pyridoxamine 5'-phosphate oxidase
PANTAGC007735	NA	AGRARS_4349	NZ_JWIT01000047.1	RP75_RS28155	11727	12353	LysE family translocator
PANTAGC000630	NA	AGRARS_4472	NZ_JWIT01000005.1	RP75_RS29390	62727	62906	hypothetical protein
PANTAGC007354	NA	AGRARS_2559	NZ_JWIT01000026.1	RP75_RS29600	28641	29723	AraC family transcriptional regulator
PANTAGC007354	NA	AGRARS_233	NZ_JWIT01000041.1	RP75_RS29755	32328	33314	AraC family transcriptional regulator
PANTAGC007354	NA	AGRARS_237	NZ_JWIT01000041.1	RP75_RS29760	35865	36866	AraC family transcriptional regulator
PANTAGC005030	NA	AGRARS_2206	NZ_JWIT01000002.1	RP75_RS29955	273459	273689	hypothetical protein
PANTAGC005717	NA	AGRARS_2445	NZ_JWIT01000023.1	RP75_RS30415	14317	14580	hypothetical protein
# clade15
# gene families present in all genomes but 0 of focal clade:				...	...	...	AGRARS,AGROBA13,AGROBA3,AGROBA5,AGRTUM3
# and absent in all but 2 genomes of contrast genome set ('backgroundclade'):				...	...	...	AGRGEN1,AGRGEN2,AGROBA1,AGROBA12,AGROBA2,AGROBA6,AGROBA7,AGRRHI,AGRTOM1,AGRTOM2,AGRTOM3,AGRTUM1,RHINEP,RHIZOB1,RHIZOB2
gene_family_id	og_id	cds_code	genomic_accession	locus_tag	cds_begin	cds_end	product
PANTAGC003536	NA	AGRARS_1994	NZ_JWIT01000002.1	RP75_RS02435	54804	55745	LysR family transcriptional regulator
PANTAGC005737	NA	AGRARS_2030	NZ_JWIT01000002.1	RP75_RS02615	91716	92561	PhzF family phenazine biosynthesis protein
PANTAGC007735	NA	AGRARS_2031	NZ_JWIT01000002.1	RP75_RS02620	92616	93239	LysE family translocator
PANTAGC005997	NA	AGRARS_2200	NZ_JWIT01000002.1	RP75_RS03445	267935	268162	hypothetical protein
PANTAGC003561	NA	AGRARS_3121	NZ_JWIT01000003.1	RP75_RS05465	378930	379580	pyridoxamine 5'-phosphate oxidase family protein
PANTAGC004412	NA	AGRARS_3175	NZ_JWIT01000003.1	RP75_RS05735	435506	436339	sugar phosphate isomerase/epimerase
PANTAGC001103	NA	AGRARS_3247	NZ_JWIT01000003.1	RP75_RS06080	517181	517561	RDD family protein
PANTAGC007148	NA	AGRARS_3798	NZ_JWIT01000004.1	RP75_RS07115	112746	113117	hypothetical protein
PANTAGC002564	NA	AGRARS_3880	NZ_JWIT01000004.1	RP75_RS07520	203162	203362	hypothetical protein
PANTAGC004292	NA	AGRARS_3964	NZ_JWIT01000004.1	RP75_RS07955	286859	287185	hypothetical protein
PANTAGC005737	NA	AGRARS_4452	NZ_JWIT01000005.1	RP75_RS09350	42687	43538	PhzF family phenazine biosynthesis protein
PANTAGC006622	NA	AGRARS_4644	NZ_JWIT01000005.1	RP75_RS10280	238072	239805	hypothetical protein
PANTAGC005690	NA	AGRARS_4649	NZ_JWIT01000005.1	RP75_RS10305	243164	244861	methyl-accepting chemotaxis protein
PANTAGC005690	NA	AGRARS_4650	NZ_JWIT01000005.1	RP75_RS10310	245034	246851	methyl-accepting chemotaxis protein
PANTAGC006579	NA	AGRARS_4654	NZ_JWIT01000005.1	RP75_RS10330	249729	250049	hypothetical protein
PANTAGC006260	NA	AGRARS_5619	NZ_JWIT01000008.1	RP75_RS14295	171177	172217	sugar ABC transporter substrate-binding protein
PANTAGC002283	NA	AGRARS_5637	NZ_JWIT01000008.1	RP75_RS14385	196548	197123	sarcosine oxidase subunit gamma
PANTAGC005800	NA	AGRARS_5669	NZ_JWIT01000008.1	RP75_RS14545	234662	235213	DUF4865 domain-containing protein
PANTAGC003426	NA	AGRARS_5671	NZ_JWIT01000008.1	RP75_RS14555	235641	236039	tautomerase family protein
PANTAGC006607	NA	AGRARS_5706	NZ_JWIT01000008.1	RP75_RS14725	273541	273840	hypothetical protein
PANTAGC001555	NA	AGRARS_5722	NZ_JWIT01000008.1	RP75_RS14805	290770	292023	glycosyltransferase WbuB
PANTAGC000200	NA	AGRARS_5723	NZ_JWIT01000008.1	RP75_RS14810	292020	293303	glycosyltransferase family 1 protein
PANTAGC005414	NA	AGRARS_5724	NZ_JWIT01000008.1	RP75_RS14815	293300	294457	glycosyl transferase
PANTAGC002241	NA	AGRARS_5725	NZ_JWIT01000008.1	RP75_RS14820	294439	295047	acetyltransferase
PANTAGC004019	NA	AGRARS_5726	NZ_JWIT01000008.1	RP75_RS14825	295051	296268	hypothetical protein
PANTAGC002905	NA	AGRARS_5727	NZ_JWIT01000008.1	RP75_RS14830	296325	297023	YdcF family protein
PANTAGC000631	NA	AGRARS_5728	NZ_JWIT01000008.1	RP75_RS14835	297030	298175	undecaprenyl/decaprenyl-phosphate alpha-N-acetylglucosaminyl 1-phosphate transferase
PANTAGC005869	NA	AGRARS_5729	NZ_JWIT01000008.1	RP75_RS14840	298533	299852	DUF4038 domain-containing protein
PANTAGC003656	NA	AGRARS_5731	NZ_JWIT01000008.1	RP75_RS14850	301326	302558	exopolysaccharide biosynthesis protein
PANTAGC002363	NA	AGRARS_5734	NZ_JWIT01000008.1	RP75_RS14865	305294	309661	histidine kinase
PANTAGC006990	NA	AGRARS_5738	NZ_JWIT01000008.1	RP75_RS14885	313789	315132	DUF4910 domain-containing protein
PANTAGC005812	NA	AGRARS_5740	NZ_JWIT01000008.1	RP75_RS14895	315982	317274	class I SAM-dependent methyltransferase
PANTAGC003213	NA	AGRARS_5741	NZ_JWIT01000008.1	RP75_RS14900	317271	318083	glucose-1-phosphate cytidylyltransferase
PANTAGC005029	NA	AGRARS_5742	NZ_JWIT01000008.1	RP75_RS14905	318089	318733	PIG-L family deacetylase
PANTAGC001285	NA	AGRARS_5746	NZ_JWIT01000008.1	RP75_RS14925	323186	323482	hypothetical protein
PANTAGC005555	NA	AGRARS_5747	NZ_JWIT01000008.1	RP75_RS14930	323831	326260	polygalacturonase
PANTAGC002354	NA	AGRARS_5748	NZ_JWIT01000008.1	RP75_RS14935	326395	327390	GDP-L-fucose synthase
PANTAGC004022	NA	AGRARS_5750	NZ_JWIT01000008.1	RP75_RS14945	328759	329847	class I SAM-dependent methyltransferase
PANTAGC000588	NA	AGRARS_5832	NZ_JWIT01000009.1	RP75_RS15355	94127	95176	polysaccharide deacetylase
PANTAGC007735	NA	AGRARS_5898	NZ_JWIT01000009.1	RP75_RS15675	158688	159317	lysine transporter LysE
PANTAGC007540	NA	AGRARS_693	NZ_JWIT01000010.1	RP75_RS15950	17040	17972	alpha/beta hydrolase
PANTAGC001026	NA	AGRARS_1025	NZ_JWIT01000011.1	RP75_RS17580	103613	104194	invasion protein
PANTAGC000546	NA	AGRARS_1088	NZ_JWIT01000012.1	RP75_RS17890	28385	29980	EAL domain-containing protein
PANTAGC000619	NA	AGRARS_1368	NZ_JWIT01000014.1	RP75_RS19290	37717	38556	cyclase family protein
PANTAGC005452	NA	AGRARS_2247	NZ_JWIT01000020.1	RP75_RS22140	7409	8473	class I SAM-dependent methyltransferase
PANTAGC005813	NA	AGRARS_2253	NZ_JWIT01000020.1	RP75_RS22165	15516	16598	DUF4432 domain-containing protein
PANTAGC006703	NA	AGRARS_2273	NZ_JWIT01000020.1	RP75_RS22260	34657	35004	DUF861 domain-containing protein
PANTAGC005273	NA	AGRARS_2293	NZ_JWIT01000020.1	RP75_RS22360	57359	58510	hypothetical protein
PANTAGC000619	NA	AGRARS_2294	NZ_JWIT01000020.1	RP75_RS22365	58764	59483	cyclase family protein
PANTAGC004152	NA	AGRARS_2381	NZ_JWIT01000022.1	RP75_RS22785	6440	6838	hypothetical protein
PANTAGC003722	NA	AGRARS_2385	NZ_JWIT01000022.1	RP75_RS22805	9269	10411	serine hydrolase
PANTAGC002906	NA	AGRARS_2403	NZ_JWIT01000022.1	RP75_RS22895	27477	29480	peptidase S15
PANTAGC005737	NA	AGRARS_2656	NZ_JWIT01000028.1	RP75_RS24810	56967	57839	PhzF family phenazine biosynthesis protein
PANTAGC000882	NA	AGRARS_2684	NZ_JWIT01000028.1	RP75_RS24940	89390	90004	peroxidase
PANTAGC000882	NA	AGRARS_2686	NZ_JWIT01000028.1	RP75_RS24950	91403	91972	peroxidase
PANTAGC000603	NA	AGRARS_2749	NZ_JWIT01000029.1	RP75_RS25250	34564	35037	DUF1348 domain-containing protein
[truncated: 3,488 more rows]
[truncated: 1 more columns]
