# Supplementary material for: Comparative Genomics of Novel Agrobacterium G3 Strains Isolated From the International Space Station and Description of Agrobacterium tomkonis sp. nov
Source: Front Microbiol. 2021 Dec 6;12:765943. doi: 10.3389/fmicb.2021.765943 (PMC8685578; doi:10.3389/fmicb.2021.765943)
Supplement: Supplementary Table 5 — List of contigs specific to the clonal group of A. tomkonis strains isolated from the ISS and their characteristics. The count of genes with genetic mobility-related functions is based on the Prokka annotation of proteins. [file Data_Sheet_5.xlsx]

## Sheet: Sheet1
Supplemental Table S5. List of contigs specific to the clonal group of A. tomkonis strains isolated from the ISS and their characteristics
The count of genes with genetic mobility-related functions is based on the Prokka annotation of proteins.
	Contig id in IIF1SW-B1 assembly	contigs size (kbp)	ISS clone-specific region size (kbp)	T4SS genes	Plasmid replication / partition system genes	Plasmid mobilization genes	Addiction module genes	Phage-related genes	Transposase or integrase genes
Whole contigs specific to the ISS clone	#12	156	156	1	1				3
	#14	101	101						1
	#20	88	88	8	2
	#26	75	75						7
	#30	57	57	2	4		2		5
	#31	48	48
	#32	45	45	8	1	1
	#40	23	23				2		1
	#41	20	20						1
	#42	17	17
Contigs with large regions specific to the ISS clone	#17	44	93					1	2
	#18	80	92						2
	#27	47	74				1	6	1
	#37	28	33
	#38	21	28						1
