# Supplementary material for: Comparative Genomics of Novel Agrobacterium G3 Strains Isolated From the International Space Station and Description of Agrobacterium tomkonis sp. nov
Source: Front Microbiol. 2021 Dec 6;12:765943. doi: 10.3389/fmicb.2021.765943 (PMC8685578; doi:10.3389/fmicb.2021.765943)
Supplement: Supplementary Table 6 — COG function enriched in 3 Agrobacterium tomkonis ISS strains, compared to the 37 other Agrobacterium genomes in the dataset. [file Data_Sheet_6.xlsx]

## Sheet: FUNCTION.enrichment
Supplemental Table S6 - COG function enriched in the 3 Agrobacterium tomkonis ISS strains, compared to the 37 other Agrobacterium genomes in the dataset
COG function	Enrichment score	Unadjusted p-value	Adjusted q-value	COG accession	Gene clusters
ABC-type transport system involved in multi-copper enzyme maturation. permease component	2021-09-27	1.94E-07	1.19E-04	COG1277	GC_00004626. GC_00010361. GC_00012695
Nitrous oxide reductase	2021-09-27	1.94E-07	1.19E-04	COG4263	GC_00004625
Polyferredoxin / Regulator of nitric oxide reductase transcription	2021-09-27	1.94E-07	1.19E-04	COG0348 / COG3901	GC_00004642
Nitrous oxide reductase accessory protein NosL	2021-09-27	1.94E-07	1.19E-04	COG4314	GC_00004623
Outer membrane receptor proteins. mostly Fe transport / Outer membrane receptor for ferric coprogen and ferric-rhodotorulic acid	2021-09-27	1.94E-07	1.19E-04	COG1629 / COG4773	GC_00004624
Exopolysaccharide biosynthesis protein EpsI. predicted pyruvyl transferase	25.28	4.95E-07	2.14E-04	COG5039	GC_00005026
Cytoplasmic iron level regulating protein YaaA. DUF328/UPF0246 family	24.32	8.18E-07	2.14E-04	COG3022	GC_00006346
Co/Zn/Cd efflux system component / Copper chaperone CopZ	24.22	8.57E-07	2.14E-04	COG1230 / COG2608	GC_00005462
Uncharacterized conserved protein. contains LysM and FecR domains	24.22	8.57E-07	2.14E-04	COG4254	GC_00005448. GC_00008636. GC_00015128. GC_00017001
Outer membrane receptor proteins. mostly Fe transport / Opacity protein and related surface antigens / Outer membrane receptor for ferrienterochelin and colicins	2021-12-24	9.04E-07	2.14E-04	COG1629 / COG3637 / COG4771	GC_00004549
Uncharacterized protein. PA2063/DUF2235 family	21.95	2.80E-06	5.25E-04	COG3673	GC_00004890
Agmatine/peptidylarginine deiminase	21.95	2.80E-06	5.25E-04	COG2957	GC_00004896
Multicopper oxidase with three cupredoxin domains (includes cell division protein FtsP and spore coat protein CotA) / Multicopper oxidase with three cupredoxin domains (includes cell division protein FtsP and spore coat protein CotA)	21.57	3.42E-06	5.25E-04	COG2132 / COG2132	GC_00004718. GC_00005212. GC_00006655. GC_00010589. GC_00021756
Glycerate kinase	21.57	3.42E-06	5.25E-04	COG1929	GC_00004620. GC_00018592. GC_00018781
Type I restriction-modification system. DNA methylase subunit / Superfamily II DNA or RNA helicase. SNF2 family	21.57	3.42E-06	5.25E-04	COG0286 / COG0553	GC_00004451. GC_00020787
Thiamine biosynthesis lipoprotein ApbE	21.57	3.42E-06	5.25E-04	COG1477	GC_00004673. GC_00009423
Acyl carrier protein / Acyl carrier protein / NAD(P)-dependent dehydrogenase. short-chain alcohol dehydrogenase family / Acyl transferase domain in polyketide synthase (PKS) enzymes / NADP-dependent 3-hydroxy acid dehydrogenase YdfG	20.35	6.44E-06	8.24E-04	COG0236 / COG0236 / COG1028 / COG3321 / COG4221	GC_00004877
Thioester reductase domain of alpha aminoadipate reductase Lys2 and NRPSs	20.35	6.44E-06	8.24E-04	COG3320	GC_00005223
3-hydroxymyristoyl/3-hydroxydecanoyl-(acyl carrier protein) dehydratase / Acyl transferase domain in polyketide synthase (PKS) enzymes / Acyl transferase domain in polyketide synthase (PKS) enzymes	20.35	6.44E-06	8.24E-04	COG0764 / COG3321 / COG3321	GC_00005240
Glutamate-1-semialdehyde aminotransferase / NAD(P)H-dependent flavin oxidoreductase YrpB. nitropropane dioxygenase family	20.35	6.44E-06	8.24E-04	COG0001 / COG2070	GC_00005227. GC_00005255
ABC-type cobalamin/Fe3+-siderophores transport system. ATPase component / Chromosome segregation ATPase	19.68	9.13E-06	0.001121739739	COG1120 / COG1196	GC_00006824
MFS family permease / Na+/melibiose symporter or related transporter	19.36	1.08E-05	0.001279575448	COG0477 / COG2211	GC_00004769. GC_00008088
Uncharacterized membrane protein YedE/YeeE. contains two sulfur transport domains / Uncharacterized membrane protein YedE/YeeE. contains two sulfur transport domains	17.42	3.00E-05	0.003285251608	COG2391 / COG2391	GC_00004403
Uncharacterized membrane protein HdeD. DUF308 family	17.42	3.00E-05	0.003285251608	COG3247	GC_00004761. GC_00008051. GC_00013112. GC_00018734. GC_00022366
Cu/Ag efflux pump CusA	17.25	3.28E-05	0.003352060506	COG3696	GC_00004621
Uncharacterized conserved protein YidB. DUF937 family	17.25	3.28E-05	0.003352060506	COG3753	GC_00005178. GC_00021881
Thiol:disulfide interchange protein	15.71	7.38E-05	0.006666955452	COG4232	GC_00004655. GC_00007767. GC_00013414
Uncharacterized domain associated with phage/plasmid primase	15.71	7.38E-05	0.006666955452	COG4643	GC_00005265. GC_00005477. GC_00011527. GC_00012360. GC_00016548
Predicted RNA methylase	15.31	9.14E-05	0.007697057097	COG2263	GC_00008629. GC_00014654
ADP-ribose pyrophosphatase YjhB. NUDIX family / Uncharacterized conserved protein	15.31	9.14E-05	0.007697057097	COG1051 / COG4111	GC_00007404
Tetratricopeptide (TPR) repeat / Predicted ATPase	14.98	1.09E-04	0.007697057097	COG0457 / COG3903	GC_00006684. GC_00022280
Uncharacterized protein / Stress response protein YsnF (function unknown) / Stress response protein YsnF (function unknown)	14.98	1.09E-04	0.007697057097	COG3798 / COG3861 / COG3861	GC_00005797. GC_00005812
Transposase InsO and inactivated derivatives / Transposase	14.98	1.09E-04	0.007697057097	COG2801 / COG3415	GC_00006262
Na+/glutamate symporter	14.98	1.09E-04	0.007697057097	COG0786	GC_00006317
Superfamily I DNA or RNA helicase / Superfamily I DNA or RNA helicase / Superfamily I DNA or RNA helicase	14.98	1.09E-04	0.007697057097	COG0210 / COG0210 / COG0210	GC_00006688. GC_00020864
Glutamine cyclotransferase	14.83	1.18E-04	0.007697057097	COG3823	GC_00004557
DNA-binding transcriptional regulator. LysR family / DNA-binding transcriptional regulator. LysR family	14.83	1.18E-04	0.007697057097	COG0583 / COG0583	GC_00004991. GC_00010868. GC_00014929. GC_00021804
Cation transport ATPase	14.83	1.18E-04	0.007697057097	COG2217	GC_00004633. GC_00006238. GC_00007534. GC_00020050
Predicted restriction endonuclease	14.83	1.18E-04	0.007697057097	COG3440	GC_00004660. GC_00008504. GC_00011851. GC_00014536. GC_00016029. GC_00017705. GC_00018308. GC_00020681
Di- and tricarboxylate transporter / Di- and tricarboxylate transporter	14.83	1.18E-04	0.007697057097	COG0471 / COG0471	GC_00004777. GC_00016249. GC_00019624
Uncharacterized conserved protein. cupin superfamily	14.83	1.18E-04	0.007697057097	COG3837	GC_00004893. GC_00006703
DNA-binding response regulator. OmpR family. contains REC and winged-helix (wHTH) domain / DNA-binding response regulator. OmpR family. contains REC and winged-helix (wHTH) domain / CheY chemotaxis protein or a CheY-like REC (receiver) domain / Signal transduction histidine kinase / Extracellular (periplasmic) sensor domain CHASE3 (specificity unknown)	14.73	1.24E-04	0.007784826735	COG0745 / COG0745 / COG0784 / COG5002 / COG5278	GC_00004522
DNA-binding response regulator. OmpR family. contains REC and winged-helix (wHTH) domain / K+-sensing histidine kinase KdpD / Response regulator c-di-GMP phosphodiesterase. RpfG family. contains REC and HD-GYP domains	14.73	1.24E-04	0.007784826735	COG0745 / COG2205 / COG3437	GC_00004843
Predicted pyrophosphatase or phosphodiesterase. AlkP superfamily	14.19	1.65E-04	0.009732211592	COG1524	GC_00004668. GC_00007508. GC_00012089. GC_00019425. GC_00020755
Ca2+-binding protein. RTX toxin-related / Cell division protein FtsN	14.19	1.65E-04	0.009732211592	COG2931 / COG3087	GC_00004294
Transposase InsO and inactivated derivatives / Transposase and inactivated derivatives	14.19	1.65E-04	0.009732211592	COG2801 / COG2963	GC_00004723. GC_00005939. GC_00012700
G:T-mismatch repair DNA endonuclease. very short patch repair protein	2021-09-13	2.98E-04	0.01631379736	COG3727	GC_00004865. GC_00008654. GC_00009768. GC_00015540
Periplasmic serine protease. S1-C subfamily. contain C-terminal PDZ domain	2021-09-13	2.98E-04	0.01631379736	COG0265	GC_00004854. GC_00009546. GC_00010941. GC_00022779
Rubrerythrin	2021-09-13	2.98E-04	0.01631379736	COG1633	GC_00004903. GC_00006926. GC_00017569. GC_00019201
Copper(I)-binding protein	12.99	3.13E-04	0.01657172059	COG2847	GC_00005210. GC_00010513. GC_00014809
Competence protein CoiA-like family. contains a predicted nuclease domain	12.99	3.13E-04	0.01657172059	COG4469	GC_00005237. GC_00008261. GC_00016836
Peptidoglycan-binding (PGRP) domain of peptidoglycan hydrolases	12.83	3.40E-04	0.0168492683	COG3409	GC_00004867. GC_00006570. GC_00008153. GC_00011025. GC_00012266. GC_00014069
Methionine synthase II (cobalamin-independent) / Methionine synthase II (cobalamin-independent)	12.83	3.40E-04	0.0168492683	COG0620 / COG0620	GC_00004195
Uncharacterized membrane protein YjgN. DUF898 family	12.83	3.40E-04	0.0168492683	COG4269	GC_00004193
Plasmid replication initiator protein	12.62	3.81E-04	0.01856236864	COG5534	GC_00005862. GC_00005873. GC_00008331. GC_00008420. GC_00013450. GC_00019659
Predicted acetyltransferase	11.65	6.41E-04	0.02681005746	COG5628	GC_00006693. GC_00015424. GC_00016465
DNA-binding beta-propeller fold protein YncE / Uncharacterized conserved protein. DUF305 family	11.65	6.41E-04	0.02681005746	COG3391 / COG3544	GC_00005775
Tetratricopeptide (TPR) repeat / Tetratricopeptide (TPR) repeat / Predicted ATPase	11.65	6.41E-04	0.02681005746	COG0457 / COG0457 / COG3903	GC_00008599. GC_00008876. GC_00016023
Nitrous oxidase accessory protein NosD. contains tandem CASH domains	11.61	6.54E-04	0.02681005746	COG3420	GC_00004622. GC_00007353. GC_00012272. GC_00019054
Uncharacterized membrane protein YqiK. contains Band7/PHB/SPFH domain	11.61	6.54E-04	0.02681005746	COG2268	GC_00004416. GC_00007296
Uncharacterized conserved protein RhaS. contains 28 RHS repeats / Uncharacterized conserved protein RhaS. contains 28 RHS repeats / Uncharacterized conserved protein RhaS. contains 28 RHS repeats	11.61	6.54E-04	0.02681005746	COG3209 / COG3209 / COG3209	GC_00004914. GC_00006332. GC_00007957. GC_00009767. GC_00015817. GC_00018743. GC_00020389
Uncharacterized conserved protein. contains a C-terminal beta-barrel porin domain / Uncharacterized membrane protein	11.56	6.72E-04	0.02681005746	COG4625 / COG5563	GC_00005249. GC_00012001. GC_00012002. GC_00012379. GC_00017722
Phage shock protein A	11.56	6.72E-04	0.02681005746	COG1842	GC_00004398. GC_00022608
RNA:NAD 2'-phosphotransferase. TPT1/KptA family	11.56	6.72E-04	0.02681005746	COG1859	GC_00004383
DNA topoisomerase IA / ssDNA-binding Zn-finger and Zn-ribbon domains of topoisomerase 1	11.17	8.31E-04	0.02686483991	COG0550 / COG0551	GC_00008512
Response regulator c-di-GMP phosphodiesterase. RpfG family. contains REC and HD-GYP domains / Two-component sensor histidine kinase. HisKA and HATPase domains	11.17	8.31E-04	0.02686483991	COG3437 / COG3920	GC_00008498
Superfamily I DNA or RNA helicase / Superfamily II DNA helicase RecQ	11.17	8.31E-04	0.02686483991	COG0210 / COG0514	GC_00008332
Uncharacterized protein YjbI. contains pentapeptide repeats / Uncharacterized protein YjbI. contains pentapeptide repeats / Type IV secretory pathway. VirB10 components	11.17	8.31E-04	0.02686483991	COG1357 / COG1357 / COG2948	GC_00008796
Type I restriction-modification system. DNA methylase subunit / CRISPR/Cas system-associated endonuclease/helicase Cas3	11.17	8.31E-04	0.02686483991	COG0286 / COG1203	GC_00008438
Tetratricopeptide (TPR) repeat / Tetratricopeptide (TPR) repeat / Tetratricopeptide (TPR) repeat / Uncharacterized conserved protein. contains CHAT domain	11.17	8.31E-04	0.02686483991	COG0457 / COG0457 / COG0457 / COG4995	GC_00008408
Uncharacterized membrane protein YfcC. ion transporter superfamily	11.17	8.31E-04	0.02686483991	COG1288	GC_00008812
Autotransporter adhesin / Autotransporter adhesin	11.17	8.31E-04	0.02686483991	COG5295 / COG5295	GC_00008388
LysM repeat	11.17	8.31E-04	0.02686483991	COG1388	GC_00008807
Stalled ribosome rescue protein Dom34. pelota family	11.17	8.31E-04	0.02686483991	COG1537	GC_00008436
Tfp pilus assembly protein PilT. pilus retraction ATPase	11.17	8.31E-04	0.02686483991	COG2805	GC_00008661
Superfamily I DNA or RNA helicase / Superfamily I DNA or RNA helicase / Superfamily II DNA helicase RecQ	11.17	8.31E-04	0.02686483991	COG0210 / COG0210 / COG0514	GC_00008787
Ca2+-binding protein. RTX toxin-related / Large exoprotein involved in heme utilization or adhesion	11.17	8.31E-04	0.02686483991	COG2931 / COG3210	GC_00004885
Predicted metal-binding membrane protein	11.17	8.31E-04	0.02686483991	COG5486	GC_00008766
Predicted transcriptional regulator. contains an HTH and PUA-like domains	11.17	8.31E-04	0.02686483991	COG4933	GC_00008591
Short chain fatty acids transporter	11.17	8.31E-04	0.02686483991	COG2031	GC_00008410
Cytochrome b	11.17	8.31E-04	0.02686483991	COG3658	GC_00008656
Type IV secretory pathway. VirD2 components (relaxase) / Type IV secretory pathway. VirD2 components (relaxase)	11.17	8.31E-04	0.02686483991	COG3843 / COG3843	GC_00008325
Protein-tyrosine-phosphatase / DNA-binding transcriptional regulator. ArsR family	10.83	1.00E-03	0.03196442089	COG0394 / COG0640	GC_00006269
Uncharacterized protein YydD. contains DUF2326 domain	10.76	0.001039516274	0.03290015423	COG5293	GC_00008200. GC_00009112. GC_00010370. GC_00011944. GC_00020211
VanZ like family protein (function unknown)	10.51	0.001189355799	0.03615170598	COG5652	GC_00004069. GC_00008765
3-mercaptopyruvate sulfurtransferase SseA. contains two rhodanese domains	10.51	0.001189355799	0.03615170598	COG2897	GC_00004408. GC_00006868. GC_00011743. GC_00015033. GC_00018794. GC_00020331. GC_00023045
Preprotein translocase subunit SecD	10.23	0.00138370205	0.04164671855	COG0342	GC_00004461. GC_00009827
ABC-type taurine transport system. ATPase component	9.50	0.002054483384	0.06006918086	COG4525	GC_00003768
Tetraheme cytochrome c subunit of nitrate or TMAO reductase	9.50	0.002054483384	0.06006918086	COG3005	GC_00003764
Uncharacterized protein involved in response to NO	9.50	0.002054483384	0.06006918086	COG3213	GC_00003769. GC_00004087
AraC-type DNA-binding domain and AraC-containing proteins / Predicted transcriptional regulator YdeE. contains AraC-type DNA-binding domain	9.34	0.002239580711	0.0642571288	COG2207 / COG3708	GC_00004556
Two-component sensor histidine kinase. HisKA and HATPase domains / Signal transduction histidine kinase	9.34	0.002239580711	0.0642571288	COG3920 / COG5002	GC_00005787. GC_00005821. GC_00008677. GC_00009453
Uncharacterized protein VirK/YbjX	8.58	0.003391664676	0.09054270048	COG2990	GC_00003961
Predicted membrane chloride channel. bestrophin family	8.58	0.003391664676	0.09054270048	COG3781	GC_00004132. GC_00009149. GC_00021343
Transposase and inactivated derivatives. TnpA family	8.58	0.003391664676	0.09054270048	COG4644	GC_00000289. GC_00004384. GC_00004474. GC_00004485. GC_00005199. GC_00006816. GC_00008706. GC_00008971. GC_00009161. GC_00013173. GC_00013174
ABC-type polysaccharide transport system. permease component	8.58	0.003391664676	0.09054270048	COG4209	GC_00004027. GC_00012256
Toxin component of the Txe-Axe toxin-antitoxin module. Txe/YoeB family	2021-04-08	0.004581764211	0.1190950957	COG4115	GC_00004404
N-acetylglutamate synthase or related acetyltransferase. GNAT family	2021-04-08	0.004581764211	0.1190950957	COG1246	GC_00004724. GC_00007270. GC_00008463
Triacylglycerol esterase/lipase EstA. alpha/beta hydrolase fold	7.98	0.004732769276	0.1190950957	COG1075	GC_00004470. GC_00006895. GC_00015053. GC_00016952
Predicted nuclease of the RNAse H fold. HicB family	7.98	0.004732769276	0.1190950957	COG1598	GC_00004295. GC_00009937. GC_00011551. GC_00015581. GC_00016166. GC_00022026. GC_00022761. GC_00023140
Ankyrin repeat	7.98	0.004732769276	0.1190950957	COG0666	GC_00004388. GC_00004849. GC_00008406. GC_00010192. GC_00012010. GC_00012139. GC_00013903. GC_00016719
NH3-dependent NAD+ synthetase	7.98	0.004732769276	0.1190950957	COG0171	GC_00004546. GC_00005671
Sulfatase maturation enzyme AslB. radical SAM superfamily	7.90	0.004953471105	0.1216572503	COG0641	GC_00008282. GC_00011312. GC_00018244
Lhr-like helicase / ATP-dependent helicase YprA. contains C-terminal metal-binding DUF1998 domain	7.90	0.004953471105	0.1216572503	COG1201 / COG1205	GC_00008461. GC_00012012. GC_00022760
Predicted Fe2+/Mn2+ transporter. VIT1/CCC1 family	7.90	0.004953471105	0.1216572503	COG1814	GC_00008652. GC_00008653
Uncharacterized conserved protein YeaO. DUF488 family	7.74	0.005397456382	0.1284510937	COG3189	GC_00003878
Bacteriophage DNA transposition protein. AAA+ family ATPase	7.74	0.005397456382	0.1284510937	COG2842	GC_00004895. GC_00006166. GC_00006772. GC_00007044. GC_00008838. GC_00009655. GC_00009717. GC_00010791. GC_00013424. GC_00013709. GC_00016320. GC_00019494. GC_00020823. GC_00021435. GC_00021855
Recombinational DNA repair ATPase RecF / Predicted ATP-dependent endonuclease of the OLD family. contains P-loop ATPase and TOPRIM domains	7.44	0.006387112927	0.1507041127	COG1195 / COG3593	GC_00007520. GC_00010429. GC_00010896. GC_00011328. GC_00020974. GC_00022815
Membrane protease YdiL. CAAX protease family	7.28	0.006973181346	0.1507041127	COG1266	GC_00006327. GC_00009653. GC_00014650. GC_00020087
Phage-related baseplate assembly protein	7.28	0.006973181346	0.1507041127	COG3948	GC_00004913. GC_00018541
AraC-type DNA-binding domain and AraC-containing proteins / DNA gyrase inhibitor GyrI	7.25	0.007087342516	0.1507041127	COG2207 / COG3449	GC_00010101. GC_00010485
Type II secretory pathway. component ExeA (predicted ATPase)	7.25	0.007087342516	0.1507041127	COG3267	GC_00010172
Myosin-crossreactive antigen (function unknown)	7.25	0.007087342516	0.1507041127	COG4716	GC_00012346
tRNA A58 N-methylase Trm61	7.25	0.007087342516	0.1507041127	COG2519	GC_00015709. GC_00020711
Predicted peptidase	2021-03-07	0.008036553963	0.1507041127	COG4099	GC_00004090
Transposase and inactivated derivatives. IS30 family	2021-03-07	0.008036553963	0.1507041127	COG2826	GC_00004651. GC_00005844. GC_00006838. GC_00008029. GC_00010086. GC_00016536
Antirestriction protein	2021-02-07	0.008060319323	0.1507041127	COG4734	GC_00008725. GC_00018227
Carbamate kinase	2021-02-07	0.008060319323	0.1507041127	COG0549	GC_00008485. GC_00015730
MHYT domain. NO-binding membrane sensor / Transcriptional regulator containing PAS. AAA-type ATPase. and DNA-binding Fis domains / Predicted signal transduction protein containing a membrane domain. an EAL and a GGDEF domain	2021-02-07	0.008060319323	0.1507041127	COG3300 / COG3829 / COG5001	GC_00008914. GC_00021347
Predicted ATP-dependent Lon-type protease	2021-02-07	0.008060319323	0.1507041127	COG4930	GC_00007440
Uncharacterized membrane protein YdbT. contains bPH2 (bacterial pleckstrin homology) domain	2021-02-07	0.008060319323	0.1507041127	COG3428	GC_00008409. GC_00013487
Superfamily I DNA or RNA helicase / Superfamily I DNA and RNA helicases	2021-02-07	0.008060319323	0.1507041127	COG0210 / COG3972	GC_00008643. GC_00016422
CO or xanthine dehydrogenase. Mo-binding subunit / CO or xanthine dehydrogenase. Mo-binding subunit	2021-02-07	0.008060319323	0.1507041127	COG1529 / COG1529	GC_00008669. GC_00020698
Nucleoid-associated protein YgaU. contains BON and LysM domains / N-acetyl-anhydromuramyl-L-alanine amidase AmpD / Predicted chitinase	2021-02-07	0.008060319323	0.1507041127	COG1652 / COG3023 / COG3179	GC_00007881
Periplasmic deferrochelatase/peroxidase EfeB	2021-02-07	0.008060319323	0.1507041127	COG2837	GC_00006450
Endonuclease. HJR/Mrr/RecB family	2021-02-07	0.008060319323	0.1507041127	COG1787	GC_00008625. GC_00019019
GAF domain / Two-component response regulator. PleD family. consists of two REC domains and a diguanylate cyclase (GGDEF) domain	2021-02-07	0.008060319323	0.1507041127	COG2203 / COG3706	GC_00008379. GC_00015179
CBS domain / Osmotically-inducible protein OsmY. contains BON domain	2021-02-07	0.008060319323	0.1507041127	COG0517 / COG2823	GC_00007533
Mannose-6-phosphate isomerase. cupin superfamily / Mannose-1-phosphate guanylyltransferase / Phosphomannomutase	2021-02-07	0.008060319323	0.1507041127	COG0662 / COG0836 / COG1109	GC_00007438
Predicted Fe-Mo cluster-binding protein. NifX family	2021-02-07	0.008060319323	0.1507041127	COG1433	GC_00007460
HD-GYP domain. c-di-GMP phosphodiesterase class II (or its inactivated variant) / HD-GYP domain. c-di-GMP phosphodiesterase class II (or its inactivated variant)	2021-02-07	0.008060319323	0.1507041127	COG2206 / COG2206	GC_00007416
Proteasome lid subunit RPN8/RPN11. contains Jab1/MPN domain metalloenzyme (JAMM) motif	2021-02-07	0.008060319323	0.1507041127	COG1310	GC_00008025
Acyl-CoA synthetase (AMP-forming)/AMP-acid ligase II / Peptidoglycan/LPS O-acetylase OafA/YrhL. contains acyltransferase and SGNH-hydrolase domains	2021-02-07	0.008060319323	0.1507041127	COG0318 / COG1835	GC_00007529
Molybdopterin or thiamine biosynthesis adenylyltransferase / Proteasome lid subunit RPN8/RPN11. contains Jab1/MPN domain metalloenzyme (JAMM) motif	2021-02-07	0.008060319323	0.1507041127	COG0476 / COG1310	GC_00007444
Ca2+-binding protein. RTX toxin-related / Beta-xylosidase	2021-02-07	0.008060319323	0.1507041127	COG2931 / COG3664	GC_00007451
Protein-S-isoprenylcysteine O-methyltransferase Ste14	6.97	0.00829608959	0.1507041127	COG2020	GC_00004326. GC_00004490. GC_00006202. GC_00007193. GC_00015379. GC_00017403. GC_00017931. GC_00019762
P pilus assembly protein. chaperone PapD	6.97	0.00829608959	0.1507041127	COG3121	GC_00003875
Spore coat protein U (SCPU) domain. function unknown	6.97	0.00829608959	0.1507041127	COG5430	GC_00003888
Polyisoprenoid-binding periplasmic protein YceI	6.97	0.00829608959	0.1507041127	COG2353	GC_00003924. GC_00016521. GC_00021442
